# Supplementary material for: Association of resistome abundance with hyperuricaemia in elderly individuals: a metagenomics study
Source: Front Microbiomes. 2024 Jul 11;3:1384703. doi: 10.3389/frmbi.2024.1384703 (PMC12993550; doi:10.3389/frmbi.2024.1384703)
Supplement: Supplementary file 3 [file Table_2.xls]

Group	Contig	Genus	Annotation
H1.1	k87_59385_1_716	g__Klebsiella	kasugamycin__kasugamycin resistance protein ksgA
H1.1	k87_143005_1_3875	g__Klebsiella	tetracycline__tetracycline_resistance_protein
H1.1	k87_154279_1_565	g__Klebsiella	unclassified__transcriptional regulatory protein CpxR cpxR
H1.1	k87_159240_1_823	g__Klebsiella	multidrug__mdtG
H1.1	k87_283414_1_500	g__Klebsiella	fosfomycin__fosA
H1.1	k87_285340_1_625	g__Klebsiella	multidrug__emrD
H1.1	k87_442645_1_693	g__Klebsiella	multidrug__acrA
H1.1	k87_481037_1_959	g__Klebsiella	multidrug__ompR
H1.1	k87_553357_1_567	g__Klebsiella	tetracycline__tet34
H1.10	k87_66349_1_2526	g__Klebsiella	beta-lactam__CTX-M-14
H1.11	k87_201840_1_682	g__Klebsiella	fosmidomycin__rosA
H1.11	k87_238386_1_840	g__Klebsiella	multidrug__ompR
H1.11	k87_404423_1_974	g__Klebsiella	unclassified__transcriptional regulatory protein CpxR cpxR
H1.11	k87_427063_1_547	g__Klebsiella	tetracycline__tet34
H1.11	k87_430100_1_680	g__Klebsiella	multidrug__omp36
H1.11	k87_447633_1_1425	g__Klebsiella	unclassified__transcriptional regulatory protein CpxR cpxR
H1.11	k87_480890_1_980	g__Klebsiella	multidrug__mdtD
H1.11	k87_595102_1_550	g__Klebsiella	multidrug__mdtN
H1.4	k87_8749_1_27236	g__Klebsiella	unclassified__transcriptional regulatory protein CpxR cpxR
H1.4	k87_9841_1_53307	g__Klebsiella	multidrug__mdtL
H1.4	k87_11743_1_42035	g__Klebsiella	polymyxin__arnA
H1.4	k87_17297_1_63679	g__Klebsiella	fosmidomycin__rosA
H1.4	k87_17297_1_63679	g__Klebsiella	fosmidomycin__rosB
H1.4	k87_17297_1_63679	g__Klebsiella	multidrug__acrA
H1.4	k87_17297_1_63679	g__Klebsiella	multidrug__acrB
H1.4	k87_17568_1_146431	g__Klebsiella	multidrug__ompF
H1.4	k87_38541_1_63371	g__Klebsiella	unclassified__bacterial regulatory protein LuxR
H1.4	k87_38658_1_109271	g__Klebsiella	unclassified__DNA-binding_protein_H-NS
H1.4	k87_41445_1_45475	g__Klebsiella	multidrug__mdtN
H1.4	k87_43160_1_30379	g__Klebsiella	multidrug__acrA
H1.4	k87_43160_1_30379	g__Klebsiella	multidrug__multidrug_transporter
H1.4	k87_56685_1_137293	g__Klebsiella	multidrug__mdfA
H1.4	k87_56685_1_137293	g__Klebsiella	macrolide-lincosamide-streptogramin__macA
H1.4	k87_56685_1_137293	g__Klebsiella	macrolide-lincosamide-streptogramin__macB
H1.4	k87_92711_1_4521	g__Klebsiella	multidrug__ompF
H1.4	k87_94538_1_24937	g__Klebsiella	multidrug__mexF
H1.4	k87_98602_1_41033	g__Klebsiella	multidrug__acrB
H1.4	k87_114553_1_31360	g__Klebsiella	fosfomycin__fosA
H1.4	k87_114553_1_31360	g__Klebsiella	multidrug__mdtM
H1.4	k87_138504_1_63013	g__Klebsiella	tetracycline__tet34
H1.4	k87_161353_1_55486	g__Klebsiella	multidrug__mdtH
H1.4	k87_161353_1_55486	g__Klebsiella	multidrug__mdtG
H1.4	k87_192126_1_86245	g__Klebsiella	multidrug__acrF
H1.4	k87_192126_1_86245	g__Klebsiella	multidrug__mexX
H1.4	k87_218070_1_80869	g__Klebsiella	unclassified__cob(I)alamin adenolsyltransferase
H1.4	k87_228503_1_55169	g__Klebsiella	unclassified__cAMP-regulatory protein
H1.4	k87_228503_1_55169	g__Klebsiella	multidrug__ompR
H1.4	k87_233039_1_15362	g__Klebsiella	beta-lactam__penA
H1.4	k87_233039_1_15362	g__Klebsiella	multidrug__ompR
H1.4	k87_246261_1_20421	g__Klebsiella	multidrug__emrB
H1.4	k87_246261_1_20421	g__Klebsiella	multidrug__emrA
H1.4	k87_248031_1_70718	g__Klebsiella	beta-lactam__SHV
H1.4	k87_256678_1_20779	g__Klebsiella	multidrug__mdtM
H1.4	k87_271898_1_83663	g__Klebsiella	multidrug__mdtK
H1.4	k87_282633_1_24247	g__Klebsiella	multidrug__TolC
H1.4	k87_282633_1_24247	g__Klebsiella	bacitracin__bacA
H1.4	k87_308862_1_232360	g__Klebsiella	multidrug__omp36
H1.4	k87_308862_1_232360	g__Klebsiella	multidrug__bicyclomycin-multidrug_efflux_protein_bcr
H1.4	k87_310879_1_153314	g__Klebsiella	multidrug__omp36
H1.4	k87_336425_1_18741	g__Klebsiella	multidrug__emrD
H1.4	k87_337726_1_92804	g__Klebsiella	kasugamycin__kasugamycin resistance protein ksgA
H1.4	k87_337726_1_92804	g__Klebsiella	tetracycline__tetracycline_resistance_protein
H1.4	k87_338382_1_23875	g__Klebsiella	unclassified__DNA-binding_protein_H-NS
H1.4	k87_458115_1_23714	g__Klebsiella	multidrug__ompF
H1.4	k87_458115_1_23714	g__Klebsiella	multidrug__mdtA
H1.4	k87_458115_1_23714	g__Klebsiella	multidrug__mdtB
H1.4	k87_458115_1_23714	g__Klebsiella	multidrug__mdtC
H1.4	k87_458115_1_23714	g__Klebsiella	multidrug__mdtD
H1.4	k87_507832_1_22365	g__Klebsiella	unclassified__sdiA
H1.4	k87_507832_1_22365	g__Klebsiella	multidrug__omp36
H1.5	k87_629411_1_625	g__Klebsiella	multidrug__mexX
H1.7	k87_9099_1_4313	g__Klebsiella	multidrug__mdtC
H1.7	k87_9099_1_4313	g__Klebsiella	multidrug__mdtB
H1.7	k87_24691_1_4445	g__Klebsiella	multidrug__mdtM
H1.7	k87_36144_1_561	g__Klebsiella	unclassified__sdiA
H1.7	k87_45784_1_7623	g__Klebsiella	beta-lactam__SHV
H1.7	k87_59981_1_1447	g__Klebsiella	multidrug__mdtG
H1.7	k87_68155_1_3004	g__Klebsiella	multidrug__acrB
H1.7	k87_68910_1_2311	g__Klebsiella	multidrug__acrA
H1.7	k87_70538_1_2650	g__Klebsiella	unclassified__cAMP-regulatory protein
H1.7	k87_81573_1_9090	g__Klebsiella	fosmidomycin__rosA
H1.7	k87_81573_1_9090	g__Klebsiella	fosmidomycin__rosB
H1.7	k87_90455_1_2529	g__Klebsiella	unclassified__cob(I)alamin adenolsyltransferase
H1.7	k87_95532_1_2823	g__Klebsiella	multidrug__acrB
H1.7	k87_96894_1_3049	g__Klebsiella	multidrug__omp36
H1.7	k87_100994_1_3534	g__Klebsiella	multidrug__mdtD
H1.7	k87_108540_1_2728	g__Klebsiella	multidrug__mdtG
H1.7	k87_121188_1_1014	g__Klebsiella	multidrug__mdfA
H1.7	k87_139090_1_5297	g__Klebsiella	tetracycline__tetD
H1.7	k87_146605_1_6624	g__Klebsiella	multidrug__mexX
H1.7	k87_146605_1_6624	g__Klebsiella	multidrug__acrF
H1.7	k87_151363_1_7412	g__Klebsiella	multidrug__acrA
H1.7	k87_151688_1_1770	g__Klebsiella	multidrug__mdtM
H1.7	k87_153479_1_3613	g__Klebsiella	multidrug__mdtN
H1.7	k87_195247_1_4182	g__Klebsiella	kasugamycin__kasugamycin resistance protein ksgA
H1.7	k87_229450_1_1498	g__Klebsiella	bacitracin__bacA
H1.7	k87_249156_1_2897	g__Klebsiella	beta-lactam__penA
H1.7	k87_254459_1_2510	g__Klebsiella	multidrug__mdtA
H1.7	k87_262951_1_1452	g__Klebsiella	multidrug__ompF
H1.7	k87_292422_1_6447	g__Klebsiella	multidrug__emrB
H1.7	k87_292422_1_6447	g__Klebsiella	multidrug__emrA
H1.7	k87_337296_1_4839	g__Klebsiella	multidrug__ompR
H1.7	k87_353642_1_616	g__Klebsiella	multidrug__omp36
H1.7	k87_358722_1_5071	g__Klebsiella	multidrug__bicyclomycin-multidrug_efflux_protein_bcr
H1.7	k87_363972_1_799	g__Klebsiella	tetracycline__tetD
H1.7	k87_395865_1_2345	g__Klebsiella	multidrug__ompF
H1.7	k87_396159_1_1311	g__Klebsiella	multidrug__omp36
H1.7	k87_396759_1_2713	g__Klebsiella	multidrug__mdtK
H1.7	k87_412734_1_3407	g__Klebsiella	unclassified__sdiA
H1.7	k87_414987_1_10494	g__Klebsiella	multidrug__ompF
H1.7	k87_418232_1_6234	g__Klebsiella	unclassified__transcriptional regulatory protein CpxR cpxR
H1.7	k87_425965_1_9792	g__Klebsiella	macrolide-lincosamide-streptogramin__macA
H1.7	k87_425965_1_9792	g__Klebsiella	macrolide-lincosamide-streptogramin__macB
H1.7	k87_472292_1_2646	g__Klebsiella	tetracycline__tet34
H1.7	k87_502022_1_720	g__Klebsiella	multidrug__ompF
H1.7	k87_523655_1_791	g__Klebsiella	unclassified__DNA-binding_protein_H-NS
H1.7	k87_541685_1_2424	g__Klebsiella	multidrug__mdtL
H1.7	k87_646283_1_2726	g__Klebsiella	unclassified__bacterial regulatory protein LuxR
H1.7	k87_684221_1_5690	g__Klebsiella	multidrug__mdtH
H1.7	k87_722295_1_564	g__Klebsiella	multidrug__omp36
H1.7	k87_765054_1_1177	g__Klebsiella	multidrug__emrD
H1.7	k87_978635_1_2656	g__Klebsiella	multidrug__ompR
H2.1	k87_3226_1_28273	g__Klebsiella	unclassified__DNA-binding_protein_H-NS
H2.2	k87_10119_1_1045	g__Klebsiella	fosfomycin__fosA
H2.2	k87_28510_1_1701	g__Klebsiella	beta-lactam__penA
H2.2	k87_32575_1_610	g__Klebsiella	multidrug__mexX
H2.2	k87_51321_1_769	g__Klebsiella	multidrug__mdtM
H2.2	k87_57882_1_1117	g__Klebsiella	fosmidomycin__rosA
H2.2	k87_66537_1_635	g__Klebsiella	multidrug__emrA
H2.2	k87_106996_1_1182	g__Klebsiella	multidrug__mdtN
H2.2	k87_130084_1_858	g__Klebsiella	multidrug__ompF
H2.2	k87_142210_1_757	g__Klebsiella	unclassified__DNA-binding_protein_H-NS
H2.2	k87_143277_1_592	g__Klebsiella	multidrug__mdtH
H2.2	k87_153881_1_1289	g__Klebsiella	unclassified__transcriptional regulatory protein CpxR cpxR
H2.2	k87_160282_1_1090	g__Klebsiella	macrolide-lincosamide-streptogramin__macB
H2.2	k87_204360_1_1136	g__Klebsiella	multidrug__mdfA
H2.2	k87_221330_1_537	g__Klebsiella	tetracycline__tet34
H2.2	k87_225697_1_584	g__Klebsiella	beta-lactam__SHV-53
H2.2	k87_234353_1_3168	g__Klebsiella	multidrug__acrA
H2.2	k87_234353_1_3168	g__Klebsiella	multidrug__multidrug_transporter
H2.2	k87_255009_1_1842	g__Klebsiella	bacitracin__bacA
H2.2	k87_275954_1_665	g__Klebsiella	multidrug__ompR
H2.2	k87_307201_1_564	g__Klebsiella	multidrug__acrA
H2.2	k87_349504_1_1042	g__Klebsiella	multidrug__mdtG
H2.2	k87_354808_1_757	g__Klebsiella	tetracycline__tetD
H2.4	k87_47864_1_2193	g__Klebsiella	unclassified__transcriptional regulatory protein CpxR cpxR
H2.4	k87_439019_1_655	g__Klebsiella	fosmidomycin__rosA
H2.5	k87_371226_1_823	g__Klebsiella	multidrug__emrD
H2.5	k87_454007_1_1311	g__Klebsiella	unclassified__transcriptional regulatory protein CpxR cpxR
H2.6	k87_164966_1_19023	g__Klebsiella	bacitracin__bacA
H2.9	k87_61767_1_1301	g__Klebsiella	aminoglycoside__aph(6)-I
H3.1	k87_93790_1_575	g__Klebsiella	unclassified__cob(I)alamin adenolsyltransferase
H3.1	k87_121238_1_916	g__Klebsiella	bacitracin__bacA
H3.1	k87_126473_1_523	g__Klebsiella	tetracycline__tetD
H3.1	k87_231313_1_985	g__Klebsiella	multidrug__omp36
H3.1	k87_323830_1_1095	g__Klebsiella	multidrug__acrA
H3.1	k87_327988_1_580	g__Klebsiella	multidrug__mdtG
H3.1	k87_403918_1_945	g__Klebsiella	multidrug__emrD
H3.2	k87_205086_1_620	g__Klebsiella	multidrug__bicyclomycin-multidrug_efflux_protein_bcr
H3.2	k87_529706_1_593	g__Klebsiella	unclassified__DNA-binding_protein_H-NS
H3.4	k87_7505_1_1462	g__Klebsiella	multidrug__omp36
H3.4	k87_11220_1_727	g__Klebsiella	unclassified__cob(I)alamin adenolsyltransferase
H3.4	k87_55662_1_621	g__Klebsiella	multidrug__mdfA
H3.4	k87_63932_1_2596	g__Klebsiella	multidrug__emrB
H3.4	k87_98865_1_890	g__Klebsiella	multidrug__acrA
H3.4	k87_106837_1_527	g__Klebsiella	multidrug__mdtN
H3.4	k87_125224_1_839	g__Klebsiella	multidrug__mdtM
H3.4	k87_201275_1_889	g__Klebsiella	multidrug__mdtM
H3.4	k87_210238_1_783	g__Klebsiella	multidrug__mdtL
H3.4	k87_229196_1_3615	g__Klebsiella	unclassified__bacterial regulatory protein LuxR
H3.4	k87_273933_1_7025	g__Klebsiella	multidrug__mdtL
H3.4	k87_295237_1_3175	g__Klebsiella	multidrug__ompR
H3.4	k87_323069_1_1887	g__Klebsiella	multidrug__acrA
H3.4	k87_411722_1_1684	g__Klebsiella	bacitracin__bacA
H3.4	k87_415969_1_888	g__Klebsiella	multidrug__emrA
H3.4	k87_424688_1_1190	g__Klebsiella	multidrug__ompF
H3.4	k87_495867_1_1208	g__Klebsiella	multidrug__mdtH
H3.4	k87_527342_1_908	g__Klebsiella	multidrug__emrD
H3.4	k87_530609_1_1584	g__Klebsiella	multidrug__acrB
H3.4	k87_550447_1_623	g__Klebsiella	multidrug__ompR
H3.4	k87_569792_1_3391	g__Klebsiella	polymyxin__arnA
H3.5	k87_16663_1_55950	g__Klebsiella	tetracycline__tet34
H3.5	k87_21859_1_4336	g__Klebsiella	bacitracin__bacA
H3.5	k87_30389_1_81141	g__Klebsiella	multidrug__acrB
H3.5	k87_30389_1_81141	g__Klebsiella	multidrug__acrA
H3.5	k87_30389_1_81141	g__Klebsiella	fosmidomycin__rosB
H3.5	k87_30389_1_81141	g__Klebsiella	fosmidomycin__rosA
H3.5	k87_32067_1_16294	g__Klebsiella	multidrug__omp36
H3.5	k87_35333_1_27947	g__Klebsiella	unclassified__cAMP-regulatory protein
H3.5	k87_41716_1_15804	g__Klebsiella	tetracycline__tetD
H3.5	k87_43886_1_27146	g__Klebsiella	kasugamycin__kasugamycin resistance protein ksgA
H3.5	k87_43892_1_70576	g__Klebsiella	multidrug__mdtN
H3.5	k87_59432_1_8964	g__Klebsiella	polymyxin__arnA
H3.5	k87_64052_1_8014	g__Klebsiella	unclassified__DNA-binding_protein_H-NS
H3.5	k87_66965_1_6869	g__Klebsiella	multidrug__mexX
H3.5	k87_66965_1_6869	g__Klebsiella	multidrug__multidrug_transporter
H3.5	k87_72943_1_28586	g__Klebsiella	multidrug__acrB
H3.5	k87_74124_1_76875	g__Klebsiella	unclassified__cob(I)alamin adenolsyltransferase
H3.5	k87_76337_1_26220	g__Klebsiella	multidrug__mdtH
H3.5	k87_76337_1_26220	g__Klebsiella	multidrug__mdtG
H3.5	k87_88791_1_26513	g__Klebsiella	beta-lactam__penA
H3.5	k87_88791_1_26513	g__Klebsiella	multidrug__ompR
H3.5	k87_91426_1_4635	g__Klebsiella	multidrug__ompF
H3.5	k87_95124_1_76503	g__Klebsiella	multidrug__mdtG
H3.5	k87_99614_1_44604	g__Klebsiella	multidrug__mdtD
H3.5	k87_99614_1_44604	g__Klebsiella	multidrug__mdtC
H3.5	k87_99614_1_44604	g__Klebsiella	multidrug__mdtB
H3.5	k87_99614_1_44604	g__Klebsiella	multidrug__mdtA
H3.5	k87_99614_1_44604	g__Klebsiella	multidrug__ompF
H3.5	k87_103566_1_28400	g__Klebsiella	multidrug__emrD
H3.5	k87_104658_1_39240	g__Klebsiella	multidrug__ompR
H3.5	k87_107662_1_81074	g__Klebsiella	multidrug__mdtM
H3.5	k87_107662_1_81074	g__Klebsiella	fosfomycin__fosA
H3.5	k87_115406_1_27807	g__Klebsiella	multidrug__omp36
H3.5	k87_130387_1_5179	g__Klebsiella	multidrug__multidrug_transporter
H3.5	k87_130387_1_5179	g__Klebsiella	multidrug__acrA
H3.5	k87_133499_1_16821	g__Klebsiella	multidrug__emrA
H3.5	k87_133499_1_16821	g__Klebsiella	multidrug__emrB
H3.5	k87_134190_1_11977	g__Klebsiella	multidrug__bicyclomycin-multidrug_efflux_protein_bcr
H3.5	k87_136776_1_26773	g__Klebsiella	multidrug__ompF
H3.5	k87_142087_1_15867	g__Klebsiella	multidrug__mdtL
H3.5	k87_148016_1_89099	g__Klebsiella	beta-lactam__LEN-18
H3.5	k87_152491_1_57588	g__Klebsiella	unclassified__sdiA
H3.5	k87_158587_1_24651	g__Klebsiella	multidrug__TolC
H3.5	k87_160741_1_14044	g__Klebsiella	multidrug__mdfA
H3.5	k87_169872_1_42830	g__Klebsiella	multidrug__mexF
H3.5	k87_197654_1_17703	g__Klebsiella	unclassified__bacterial regulatory protein LuxR
H3.5	k87_235704_1_12828	g__Klebsiella	unclassified__transcriptional regulatory protein CpxR cpxR
H3.5	k87_259652_1_38535	g__Klebsiella	macrolide-lincosamide-streptogramin__macA
H3.5	k87_259652_1_38535	g__Klebsiella	macrolide-lincosamide-streptogramin__macB
H3.5	k87_285195_1_9513	g__Klebsiella	aminoglycoside__aadA
H3.5	k87_297824_1_12423	g__Klebsiella	multidrug__omp36
H3.5	k87_365630_1_27295	g__Klebsiella	multidrug__mdtK
H3.6	k87_113016_1_2259	g__Klebsiella	unclassified__DNA-binding_protein_H-NS
H3.8	k87_227793_1_19071	g__Klebsiella	bacitracin__bacA
H3.9	k87_5025_1_69757	g__Klebsiella	multidrug__mexF
H3.9	k87_5025_1_69757	g__Klebsiella	multidrug__emrA
H3.9	k87_5025_1_69757	g__Klebsiella	multidrug__emrB
H3.9	k87_14157_1_78095	g__Klebsiella	bacitracin__bacA
H3.9	k87_14157_1_78095	g__Klebsiella	multidrug__TolC
H3.9	k87_18213_1_50186	g__Klebsiella	multidrug__acrB
H3.9	k87_19706_1_75169	g__Klebsiella	multidrug__mdtK
H3.9	k87_24441_1_67069	g__Klebsiella	multidrug__ompR
H3.9	k87_24441_1_67069	g__Klebsiella	beta-lactam__penA
H3.9	k87_37271_1_98777	g__Klebsiella	multidrug__mdtB
H3.9	k87_37271_1_98777	g__Klebsiella	multidrug__mdtA
H3.9	k87_37271_1_98777	g__Klebsiella	multidrug__ompF
H3.9	k87_45664_1_107540	g__Klebsiella	unclassified__cob(I)alamin adenolsyltransferase
H3.9	k87_47197_1_29672	g__Klebsiella	multidrug__emrD
H3.9	k87_51749_1_101119	g__Klebsiella	multidrug__ompR
H3.9	k87_51749_1_101119	g__Klebsiella	polymyxin__arnA
H3.9	k87_61600_1_79026	g__Klebsiella	multidrug__omp36
H3.9	k87_61600_1_79026	g__Klebsiella	multidrug__bicyclomycin-multidrug_efflux_protein_bcr
H3.9	k87_72770_1_23078	g__Klebsiella	multidrug__acrA
H3.9	k87_72770_1_23078	g__Klebsiella	multidrug__multidrug_transporter
H3.9	k87_73317_1_28257	g__Klebsiella	multidrug__mdtM
H3.9	k87_93847_1_8463	g__Klebsiella	kasugamycin__kasugamycin resistance protein ksgA
H3.9	k87_95652_1_29487	g__Klebsiella	multidrug__mdtH
H3.9	k87_95652_1_29487	g__Klebsiella	multidrug__mdtG
H3.9	k87_114973_1_141355	g__Klebsiella	multidrug__mdtN
H3.9	k87_129831_1_54854	g__Klebsiella	unclassified__transcriptional regulatory protein CpxR cpxR
H3.9	k87_136279_1_56722	g__Klebsiella	multidrug__mdtC
H3.9	k87_136279_1_56722	g__Klebsiella	multidrug__mdtD
H3.9	k87_141995_1_18812	g__Klebsiella	multidrug__mdtG
H3.9	k87_149859_1_35987	g__Klebsiella	multidrug__mdtM
H3.9	k87_188570_1_8022	g__Klebsiella	unclassified__DNA-binding_protein_H-NS
H3.9	k87_208647_1_51430	g__Klebsiella	multidrug__ompF
H3.9	k87_208647_1_51430	g__Klebsiella	tetracycline__tet34
H3.9	k87_249003_1_88081	g__Klebsiella	multidrug__acrB
H3.9	k87_249003_1_88081	g__Klebsiella	multidrug__acrA
H3.9	k87_249003_1_88081	g__Klebsiella	fosmidomycin__rosB
H3.9	k87_249003_1_88081	g__Klebsiella	fosmidomycin__rosA
H3.9	k87_255227_1_87859	g__Klebsiella	multidrug__mdfA
H3.9	k87_255227_1_87859	g__Klebsiella	macrolide-lincosamide-streptogramin__macA
H3.9	k87_255227_1_87859	g__Klebsiella	macrolide-lincosamide-streptogramin__macB
H3.9	k87_255768_1_40515	g__Klebsiella	multidrug__ompF
H3.9	k87_262324_1_30847	g__Klebsiella	tetracycline__tetD
H3.9	k87_276243_1_23994	g__Klebsiella	multidrug__mdtL
H3.9	k87_281532_1_15387	g__Klebsiella	fosfomycin__fosA
H3.9	k87_286944_1_11844	g__Klebsiella	unclassified__bacterial regulatory protein LuxR
H3.9	k87_307703_1_21274	g__Klebsiella	unclassified__sdiA
H3.9	k87_307703_1_21274	g__Klebsiella	multidrug__omp36
H3.9	k87_324746_1_6836	g__Klebsiella	multidrug__mexX
H3.9	k87_324746_1_6836	g__Klebsiella	multidrug__multidrug_transporter
H3.9	k87_391544_1_145245	g__Klebsiella	beta-lactam__SHV
H3.9	k87_395785_1_19642	g__Klebsiella	multidrug__omp36
H3.9	k87_533139_1_1315	g__Klebsiella	beta-lactam__TEM-1
H3.9	k87_618915_1_27942	g__Klebsiella	unclassified__cAMP-regulatory protein
H1.1	k87_280_1_3180	g__Escherichia	multidrug__TolC
H1.1	k87_6889_1_2865	g__Escherichia	unclassified__DNA-binding transcriptional regulator gadX
H1.1	k87_13427_1_5510	g__Escherichia	multidrug__omp36
H1.1	k87_15288_1_6644	g__Escherichia	unclassified__sdiA
H1.1	k87_20425_1_984	g__Escherichia	multidrug__mdtM
H1.1	k87_23456_1_3605	g__Escherichia	sulfonamide__sul2
H1.1	k87_23456_1_3605	g__Escherichia	aminoglycoside__aph(3'')-I
H1.1	k87_23456_1_3605	g__Escherichia	aminoglycoside__aph(6)-I
H1.1	k87_45497_1_1852	g__Escherichia	multidrug__emrK
H1.1	k87_53648_1_6587	g__Escherichia	multidrug__bicyclomycin-multidrug_efflux_protein_bcr
H1.1	k87_68050_1_1886	g__Escherichia	multidrug__emrE
H1.1	k87_70951_1_1379	g__Escherichia	macrolide-lincosamide-streptogramin__macB
H1.1	k87_92582_1_5266	g__Escherichia	multidrug__mdtG
H1.1	k87_97686_1_1266	g__Escherichia	beta-lactam__TEM-1
H1.1	k87_105348_1_5326	g__Escherichia	macrolide-lincosamide-streptogramin__macA
H1.1	k87_107999_1_3261	g__Escherichia	bleomycin__bleomycin resistance protein
H1.1	k87_124812_1_6258	g__Escherichia	multidrug__mdtH
H1.1	k87_162815_1_4604	g__Escherichia	unclassified__DNA-binding_protein_H-NS
H1.1	k87_204713_1_2793	g__Escherichia	tetracycline__tetD
H1.1	k87_211535_1_3914	g__Escherichia	multidrug__mdfA
H1.1	k87_219608_1_6981	g__Escherichia	multidrug__mdtK
H1.1	k87_222244_1_1318	g__Escherichia	multidrug__emrB
H1.1	k87_246912_1_7276	g__Escherichia	unclassified__cob(I)alamin adenolsyltransferase
H1.1	k87_251404_1_4597	g__Escherichia	unclassified__transcriptional regulatory protein CpxR cpxR
H1.1	k87_256099_1_582	g__Escherichia	unclassified__16S rRNA methylase
H1.1	k87_329096_1_3567	g__Escherichia	unclassified__cAMP-regulatory protein
H1.1	k87_338026_1_674	g__Escherichia	multidrug__omp36
H1.1	k87_394169_1_1314	g__Escherichia	multidrug__omp36
H1.1	k87_403307_1_1954	g__Escherichia	multidrug__emrE
H1.1	k87_411314_1_3477	g__Escherichia	multidrug__acrA
H1.1	k87_412175_1_948	g__Escherichia	multidrug__emrB
H1.1	k87_429021_1_545	g__Escherichia	unclassified__cob(I)alamin adenolsyltransferase
H1.1	k87_459691_1_4246	g__Escherichia	sulfonamide__sul1
H1.1	k87_459691_1_4246	g__Escherichia	aminoglycoside__aadA
H1.1	k87_459691_1_4246	g__Escherichia	trimethoprim__dfrA17
H1.1	k87_496731_1_965	g__Escherichia	tetracycline__tetC
H1.1	k87_496731_1_965	g__Escherichia	tetracycline__tetD
H1.1	k87_503840_1_9855	g__Escherichia	unclassified__bacterial regulatory protein LuxR
H1.1	k87_531465_1_2728	g__Escherichia	multidrug__emrD
H1.1	k87_598042_1_2030	g__Escherichia	multidrug__ompF
H1.10	k87_2167_1_5301	g__Escherichia	macrolide-lincosamide-streptogramin__macA
H1.10	k87_3151_1_961	g__Escherichia	multidrug__mdtP
H1.10	k87_8123_1_4002	g__Escherichia	multidrug__mdtF
H1.10	k87_8123_1_4002	g__Escherichia	multidrug__mdtE
H1.10	k87_9796_1_2866	g__Escherichia	unclassified__sdiA
H1.10	k87_19018_1_2371	g__Escherichia	multidrug__emrB
H1.10	k87_25257_1_2471	g__Escherichia	multidrug__ompR
H1.10	k87_35562_1_4912	g__Escherichia	macrolide-lincosamide-streptogramin__macB
H1.10	k87_44419_1_642	g__Escherichia	multidrug__ompF
H1.10	k87_52403_1_4936	g__Escherichia	unclassified__transcriptional regulatory protein CpxR cpxR
H1.10	k87_55266_1_2473	g__Escherichia	multidrug__acrB
H1.10	k87_60904_1_3781	g__Escherichia	unclassified__DNA-binding_protein_H-NS
H1.10	k87_67426_1_6882	g__Escherichia	multidrug__ompF
H1.10	k87_69757_1_1838	g__Escherichia	multidrug__mexX
H1.10	k87_79542_1_8039	g__Escherichia	multidrug__multidrug_transporter
H1.10	k87_79542_1_8039	g__Escherichia	multidrug__acrA
H1.10	k87_81645_1_3852	g__Escherichia	beta-lactam__class C beta-lactamase
H1.10	k87_90299_1_4422	g__Escherichia	bacitracin__bacA
H1.10	k87_97934_1_12637	g__Escherichia	multidrug__mdtK
H1.10	k87_98632_1_9595	g__Escherichia	multidrug__mdtD
H1.10	k87_98632_1_9595	g__Escherichia	multidrug__mdtC
H1.10	k87_98632_1_9595	g__Escherichia	multidrug__mdtB
H1.10	k87_98632_1_9595	g__Escherichia	multidrug__mdtA
H1.10	k87_113196_1_3552	g__Escherichia	multidrug__bicyclomycin-multidrug_efflux_protein_bcr
H1.10	k87_121093_1_3441	g__Escherichia	multidrug__omp36
H1.10	k87_129024_1_1775	g__Escherichia	multidrug__mdtM
H1.10	k87_129937_1_13821	g__Escherichia	multidrug__omp36
H1.10	k87_131144_1_4364	g__Escherichia	tetracycline__tet34
H1.10	k87_131144_1_4364	g__Escherichia	multidrug__ompF
H1.10	k87_136973_1_1042	g__Escherichia	multidrug__mdtO
H1.10	k87_137858_1_4297	g__Escherichia	unclassified__cAMP-regulatory protein
H1.10	k87_159003_1_860	g__Escherichia	beta-lactam__class C beta-lactamase
H1.10	k87_169908_1_1428	g__Escherichia	multidrug__emrD
H1.10	k87_184589_1_13593	g__Escherichia	unclassified__cob(I)alamin adenolsyltransferase
H1.10	k87_191280_1_4192	g__Escherichia	multidrug__ompF
H1.10	k87_214887_1_3534	g__Escherichia	multidrug__TolC
H1.10	k87_215840_1_4084	g__Escherichia	multidrug__mdfA
H1.10	k87_222771_1_2533	g__Escherichia	multidrug__multidrug_transporter
H1.10	k87_222771_1_2533	g__Escherichia	multidrug__acrB
H1.10	k87_238079_1_2982	g__Escherichia	unclassified__DNA-binding transcriptional regulator gadX
H1.10	k87_254414_1_4409	g__Escherichia	polymyxin__arnA
H1.10	k87_284024_1_3912	g__Escherichia	fosmidomycin__rosA
H1.10	k87_284024_1_3912	g__Escherichia	fosmidomycin__rosB
H1.10	k87_303753_1_2560	g__Escherichia	multidrug__acrB
H1.10	k87_337070_1_3078	g__Escherichia	multidrug__emrK
H1.10	k87_337070_1_3078	g__Escherichia	unclassified__bacterial regulatory protein LuxR
H1.10	k87_343431_1_1697	g__Escherichia	tetracycline__tetD
H1.10	k87_390773_1_1508	g__Escherichia	multidrug__mdtL
H1.10	k87_437746_1_5103	g__Escherichia	multidrug__emrE
H1.10	k87_444013_1_4033	g__Escherichia	multidrug__ompF
H1.10	k87_446117_1_3526	g__Escherichia	tetracycline__tetD
H1.10	k87_446786_1_3122	g__Escherichia	multidrug__mdtH
H1.10	k87_542385_1_3704	g__Escherichia	multidrug__mdtG
H1.10	k87_553279_1_4391	g__Escherichia	kasugamycin__kasugamycin resistance protein ksgA
H1.10	k87_555075_1_15467	g__Escherichia	unclassified__cob(I)alamin adenolsyltransferase
H1.10	k87_572610_1_1237	g__Escherichia	multidrug__emrA
H1.10	k87_649973_1_6660	g__Escherichia	sulfonamide__sul1
H1.10	k87_649973_1_6660	g__Escherichia	chloramphenicol__cmlA
H1.10	k87_649973_1_6660	g__Escherichia	aminoglycoside__aadA
H1.10	k87_649973_1_6660	g__Escherichia	aminoglycoside__ant(2'')-I
H1.10	k87_691805_1_1002	g__Escherichia	multidrug__emrB
H1.11	k87_699039_1_800	g__Escherichia	multidrug__mdtN
H1.2	k87_407880_1_1089	g__Escherichia	sulfonamide__sul2
H1.3	k87_4348_1_6486	g__Escherichia	unclassified__DNA-binding_protein_H-NS
H1.3	k87_11132_1_6365	g__Escherichia	multidrug__mdtE
H1.3	k87_11132_1_6365	g__Escherichia	multidrug__mdtF
H1.3	k87_13370_1_3958	g__Escherichia	unclassified__cAMP-regulatory protein
H1.3	k87_40516_1_2306	g__Escherichia	multidrug__acrB
H1.3	k87_59296_1_6153	g__Escherichia	multidrug__ompF
H1.3	k87_68095_1_4181	g__Escherichia	multidrug__mdtD
H1.3	k87_86022_1_1222	g__Escherichia	multidrug__ompF
H1.3	k87_88337_1_6674	g__Escherichia	unclassified__bacterial regulatory protein LuxR
H1.3	k87_88337_1_6674	g__Escherichia	multidrug__emrK
H1.3	k87_88337_1_6674	g__Escherichia	multidrug__emrB
H1.3	k87_105902_1_3494	g__Escherichia	unclassified__DNA-binding_protein_H-NS
H1.3	k87_129882_1_5415	g__Escherichia	multidrug__TolC
H1.3	k87_143012_1_4963	g__Escherichia	unclassified__transcriptional regulatory protein CpxR cpxR
H1.3	k87_148857_1_2531	g__Escherichia	multidrug__ompF
H1.3	k87_151389_1_3638	g__Escherichia	multidrug__acrA
H1.3	k87_156842_1_2134	g__Escherichia	multidrug__ompF
H1.3	k87_212554_1_3054	g__Escherichia	multidrug__ompR
H1.3	k87_264416_1_2508	g__Escherichia	multidrug__acrB
H1.3	k87_275569_1_1404	g__Escherichia	multidrug__emrB
H1.3	k87_279777_1_2925	g__Escherichia	multidrug__emrD
H1.3	k87_283967_1_1275	g__Escherichia	multidrug__ompF
H1.3	k87_298371_1_2187	g__Escherichia	multidrug__omp36
H1.3	k87_329783_1_1719	g__Escherichia	unclassified__sdiA
H1.3	k87_364382_1_8147	g__Escherichia	polymyxin__arnA
H1.3	k87_375081_1_1581	g__Escherichia	multidrug__acrB
H1.3	k87_379432_1_1264	g__Escherichia	tetracycline__tetD
H1.3	k87_454482_1_9374	g__Escherichia	multidrug__mdtG
H1.3	k87_546420_1_7157	g__Escherichia	macrolide-lincosamide-streptogramin__mphA
H1.3	k87_547262_1_4263	g__Escherichia	fosmidomycin__rosA
H1.3	k87_553505_1_1198	g__Escherichia	unclassified__DNA-binding transcriptional regulator gadX
H1.3	k87_740017_1_6656	g__Escherichia	tetracycline__tetA
H1.3	k87_740017_1_6656	g__Escherichia	tetracycline__tetC
H1.3	k87_740017_1_6656	g__Escherichia	tetracycline__tetD
H1.3	k87_822134_1_7945	g__Escherichia	multidrug__mdfA
H1.3	k87_864844_1_2152	g__Escherichia	aminoglycoside__aph(3'')-I
H1.3	k87_864844_1_2152	g__Escherichia	aminoglycoside__aph(6)-I
H1.3	k87_889924_1_1192	g__Escherichia	unclassified__cob(I)alamin adenolsyltransferase
H1.3	k87_1012901_1_1835	g__Escherichia	multidrug__ompF
H1.5	k87_618804_1_508	g__Escherichia	bacitracin__bacA
H1.7	k87_11898_1_2377	g__Escherichia	multidrug__emrE
H1.7	k87_18039_1_9810	g__Escherichia	multidrug__mdtK
H1.7	k87_31863_1_2213	g__Escherichia	multidrug__mdtP
H1.7	k87_46056_1_3785	g__Escherichia	multidrug__mdtE
H1.7	k87_48907_1_1152	g__Escherichia	unclassified__DNA-binding transcriptional regulator gadX
H1.7	k87_53221_1_6033	g__Escherichia	unclassified__DNA-binding_protein_H-NS
H1.7	k87_56943_1_7608	g__Escherichia	polymyxin__arnA
H1.7	k87_67119_1_2319	g__Escherichia	fosmidomycin__rosA
H1.7	k87_67119_1_2319	g__Escherichia	fosmidomycin__rosB
H1.7	k87_77064_1_8519	g__Escherichia	multidrug__bicyclomycin-multidrug_efflux_protein_bcr
H1.7	k87_93942_1_8008	g__Escherichia	multidrug__omp36
H1.7	k87_102983_1_5141	g__Escherichia	multidrug__emrB
H1.7	k87_109307_1_1116	g__Escherichia	macrolide-lincosamide-streptogramin__macB
H1.7	k87_134339_1_15801	g__Escherichia	multidrug__acrA
H1.7	k87_134339_1_15801	g__Escherichia	multidrug__acrB
H1.7	k87_139628_1_5580	g__Escherichia	bacitracin__bacA
H1.7	k87_148854_1_14684	g__Escherichia	kasugamycin__kasugamycin resistance protein ksgA
H1.7	k87_171757_1_2891	g__Escherichia	multidrug__ompF
H1.7	k87_191619_1_6550	g__Escherichia	tetracycline__tetD
H1.7	k87_218809_1_5478	g__Escherichia	multidrug__mdtD
H1.7	k87_230087_1_8010	g__Escherichia	multidrug__omp36
H1.7	k87_350443_1_1169	g__Escherichia	multidrug__ompF
H1.7	k87_367209_1_3103	g__Escherichia	multidrug__emrB
H1.7	k87_367209_1_3103	g__Escherichia	multidrug__emrK
H1.7	k87_367209_1_3103	g__Escherichia	unclassified__bacterial regulatory protein LuxR
H1.7	k87_381435_1_7707	g__Escherichia	beta-lactam__class C beta-lactamase
H1.7	k87_397573_1_15123	g__Escherichia	multidrug__mdtG
H1.7	k87_401636_1_5778	g__Escherichia	multidrug__TolC
H1.7	k87_428722_1_947	g__Escherichia	unclassified__cAMP-regulatory protein
H1.7	k87_437642_1_1671	g__Escherichia	unclassified__transcriptional regulatory protein CpxR cpxR
H1.7	k87_474180_1_1758	g__Escherichia	multidrug__mdtM
H1.7	k87_599879_1_717	g__Escherichia	multidrug__mdtH
H1.7	k87_603172_1_21295	g__Escherichia	multidrug__mdfA
H1.7	k87_621188_1_2522	g__Escherichia	unclassified__sdiA
H1.7	k87_666387_1_4590	g__Escherichia	unclassified__cob(I)alamin adenolsyltransferase
H1.7	k87_702686_1_938	g__Escherichia	multidrug__mdtL
H1.7	k87_770943_1_7960	g__Escherichia	multidrug__multidrug_transporter
H1.7	k87_770943_1_7960	g__Escherichia	multidrug__mexX
H1.7	k87_809315_1_3456	g__Escherichia	multidrug__emrD
H1.7	k87_904999_1_1318	g__Escherichia	multidrug__ompF
H1.7	k87_920503_1_1648	g__Escherichia	unclassified__DNA-binding_protein_H-NS
H1.9	k87_33146_1_89890	g__Escherichia	kasugamycin__kasugamycin resistance protein ksgA
H1.9	k87_61471_1_27966	g__Escherichia	fosmidomycin__rosB
H1.9	k87_61471_1_27966	g__Escherichia	fosmidomycin__rosA
H1.9	k87_72053_1_11985	g__Escherichia	multidrug__omp36
H1.9	k87_99359_1_61845	g__Escherichia	multidrug__mdtD
H1.9	k87_99359_1_61845	g__Escherichia	multidrug__mdtC
H1.9	k87_99359_1_61845	g__Escherichia	multidrug__mdtB
H1.9	k87_99359_1_61845	g__Escherichia	multidrug__mdtA
H1.9	k87_99359_1_61845	g__Escherichia	multidrug__ompF
H1.9	k87_99694_1_29601	g__Escherichia	multidrug__mdtN
H1.9	k87_99694_1_29601	g__Escherichia	multidrug__mdtO
H1.9	k87_99694_1_29601	g__Escherichia	multidrug__mdtP
H1.9	k87_106145_1_13042	g__Escherichia	polymyxin__arnA
H1.9	k87_109785_1_30044	g__Escherichia	unclassified__DNA-binding_protein_H-NS
H1.9	k87_109785_1_30044	g__Escherichia	multidrug__emrA
H1.9	k87_109785_1_30044	g__Escherichia	multidrug__emrB
H1.9	k87_118366_1_33492	g__Escherichia	multidrug__emrB
H1.9	k87_118366_1_33492	g__Escherichia	multidrug__emrK
H1.9	k87_118366_1_33492	g__Escherichia	unclassified__bacterial regulatory protein LuxR
H1.9	k87_122764_1_10248	g__Escherichia	multidrug__multidrug_transporter
H1.9	k87_122764_1_10248	g__Escherichia	multidrug__mexX
H1.9	k87_123781_1_35245	g__Escherichia	beta-lactam__class C beta-lactamase
H1.9	k87_143451_1_12827	g__Escherichia	multidrug__ompF
H1.9	k87_149575_1_10963	g__Escherichia	macrolide-lincosamide-streptogramin__macB
H1.9	k87_149575_1_10963	g__Escherichia	macrolide-lincosamide-streptogramin__macA
H1.9	k87_155695_1_10992	g__Escherichia	unclassified__sdiA
H1.9	k87_176148_1_39795	g__Escherichia	multidrug__mdtE
H1.9	k87_176148_1_39795	g__Escherichia	multidrug__mdtF
H1.9	k87_176148_1_39795	g__Escherichia	unclassified__DNA-binding transcriptional regulator gadX
H1.9	k87_189327_1_86982	g__Escherichia	multidrug__emrD
H1.9	k87_262613_1_13259	g__Escherichia	multidrug__mdtM
H1.9	k87_281839_1_74084	g__Escherichia	multidrug__acrA
H1.9	k87_281839_1_74084	g__Escherichia	multidrug__acrB
H1.9	k87_336468_1_18388	g__Escherichia	multidrug__mdtG
H1.9	k87_416273_1_15285	g__Escherichia	multidrug__mdfA
H1.9	k87_493980_1_81033	g__Escherichia	multidrug__mdtL
H1.9	k87_515187_1_22504	g__Escherichia	multidrug__mdtK
H1.9	k87_516428_1_2217	g__Escherichia	multidrug__omp36
H1.9	k87_609285_1_102375	g__Escherichia	unclassified__cAMP-regulatory protein
H1.9	k87_609285_1_102375	g__Escherichia	multidrug__ompR
H1.9	k87_616071_1_27934	g__Escherichia	multidrug__bicyclomycin-multidrug_efflux_protein_bcr
H1.9	k87_638918_1_34024	g__Escherichia	bacitracin__bacA
H1.9	k87_642833_1_5547	g__Escherichia	unclassified__DNA-binding_protein_H-NS
H1.9	k87_684345_1_17107	g__Escherichia	multidrug__ompF
H1.9	k87_684345_1_17107	g__Escherichia	tetracycline__tet34
H1.9	k87_762124_1_31874	g__Escherichia	multidrug__omp36
H1.9	k87_786443_1_58937	g__Escherichia	unclassified__transcriptional regulatory protein CpxR cpxR
H1.9	k87_842036_1_18330	g__Escherichia	multidrug__acrB
H1.9	k87_869345_1_11995	g__Escherichia	unclassified__cob(I)alamin adenolsyltransferase
H1.9	k87_958209_1_49629	g__Escherichia	tetracycline__tetD
H1.9	k87_1010239_1_47093	g__Escherichia	multidrug__TolC
H1.9	k87_1077024_1_612	g__Escherichia	unclassified__16S rRNA methylase
H1.9	k87_1179009_1_13486	g__Escherichia	multidrug__mdtH
H1.9	k87_1263531_1_22372	g__Escherichia	tetracycline__tetA
H1.9	k87_1263531_1_22372	g__Escherichia	beta-lactam__TEM-1
H1.9	k87_1263531_1_22372	g__Escherichia	sulfonamide__sul1
H1.9	k87_1263531_1_22372	g__Escherichia	aminoglycoside__aadA
H1.9	k87_1263531_1_22372	g__Escherichia	trimethoprim__dfrA1
H2.1	k87_7316_1_2223	g__Escherichia	multidrug__omp36
H2.1	k87_7711_1_1053	g__Escherichia	tetracycline__tetD
H2.1	k87_13131_1_1210	g__Escherichia	multidrug__mdtD
H2.1	k87_13160_1_1210	g__Escherichia	multidrug__mdtD
H2.1	k87_19013_1_2356	g__Escherichia	unclassified__DNA-binding_protein_H-NS
H2.1	k87_29126_1_622	g__Escherichia	multidrug__mdtN
H2.1	k87_29392_1_622	g__Escherichia	multidrug__mdtN
H2.1	k87_34319_1_3754	g__Escherichia	multidrug__acrB
H2.1	k87_36881_1_1190	g__Escherichia	multidrug__mdtO
H2.1	k87_45168_1_1100	g__Escherichia	beta-lactam__penA
H2.1	k87_47034_1_2791	g__Escherichia	unclassified__transcriptional regulatory protein CpxR cpxR
H2.1	k87_47262_1_3778	g__Escherichia	multidrug__TolC
H2.1	k87_52506_1_920	g__Escherichia	unclassified__DNA-binding transcriptional regulator gadX
H2.1	k87_53989_1_703	g__Escherichia	multidrug__bicyclomycin-multidrug_efflux_protein_bcr
H2.1	k87_73150_1_2721	g__Escherichia	multidrug__acrB
H2.1	k87_82027_1_2181	g__Escherichia	unclassified__cob(I)alamin adenolsyltransferase
H2.1	k87_82136_1_654	g__Escherichia	unclassified__cob(I)alamin adenolsyltransferase
H2.1	k87_91042_1_2715	g__Escherichia	trimethoprim__dfrA17
H2.1	k87_92335_1_2013	g__Escherichia	multidrug__ompF
H2.1	k87_93597_1_8341	g__Escherichia	beta-lactam__CTX-M-14
H2.1	k87_98856_1_1918	g__Escherichia	multidrug__mdtG
H2.1	k87_106469_1_2907	g__Escherichia	fosmidomycin__rosA
H2.1	k87_121504_1_8172	g__Escherichia	multidrug__acrA
H2.1	k87_121504_1_8172	g__Escherichia	multidrug__multidrug_transporter
H2.1	k87_129039_1_801	g__Escherichia	multidrug__omp36
H2.1	k87_156381_1_1411	g__Escherichia	macrolide-lincosamide-streptogramin__macB
H2.1	k87_156435_1_1847	g__Escherichia	unclassified__cAMP-regulatory protein
H2.1	k87_174194_1_1742	g__Escherichia	multidrug__acrB
H2.1	k87_182161_1_921	g__Escherichia	multidrug__omp36
H2.1	k87_182356_1_703	g__Escherichia	multidrug__ompR
H2.1	k87_216914_1_3518	g__Escherichia	multidrug__emrE
H2.1	k87_228977_1_2459	g__Escherichia	multidrug__acrA
H2.1	k87_229327_1_24076	g__Escherichia	unclassified__cob(I)alamin adenolsyltransferase
H2.1	k87_235160_1_823	g__Escherichia	multidrug__emrK
H2.1	k87_238225_1_1011	g__Escherichia	beta-lactam__TEM-135
H2.1	k87_249681_1_848	g__Escherichia	multidrug__ompF
H2.1	k87_279613_1_1093	g__Escherichia	kasugamycin__kasugamycin resistance protein ksgA
H2.1	k87_287380_1_776	g__Escherichia	multidrug__ompF
H2.1	k87_288648_1_589	g__Escherichia	multidrug__ompF
H2.1	k87_374633_1_994	g__Escherichia	polymyxin__arnA
H2.1	k87_377859_1_1075	g__Escherichia	multidrug__mdtL
H2.1	k87_409307_1_2841	g__Escherichia	multidrug__emrE
H2.1	k87_431996_1_993	g__Escherichia	multidrug__mdtM
H2.1	k87_481494_1_1163	g__Escherichia	multidrug__emrD
H2.10	k87_9930_1_6027	g__Escherichia	multidrug__mdtD
H2.10	k87_31722_1_1774	g__Escherichia	multidrug__ompR
H2.10	k87_44742_1_1296	g__Escherichia	multidrug__bicyclomycin-multidrug_efflux_protein_bcr
H2.10	k87_67998_1_747	g__Escherichia	unclassified__DNA-binding_protein_H-NS
H2.10	k87_85819_1_5613	g__Escherichia	multidrug__mdtL
H2.10	k87_111067_1_1575	g__Escherichia	tetracycline__tetracycline_resistance_protein
H2.10	k87_125791_1_2465	g__Escherichia	multidrug__multidrug_transporter
H2.10	k87_155695_1_1396	g__Escherichia	unclassified__cob(I)alamin adenolsyltransferase
H2.10	k87_181690_1_11051	g__Escherichia	multidrug__emrD
H2.10	k87_189614_1_2636	g__Escherichia	multidrug__mdtE
H2.10	k87_198814_1_1092	g__Escherichia	macrolide-lincosamide-streptogramin__macB
H2.10	k87_203618_1_933	g__Escherichia	unclassified__sdiA
H2.10	k87_204948_1_716	g__Escherichia	multidrug__emrK
H2.10	k87_255491_1_6061	g__Escherichia	fosmidomycin__rosB
H2.10	k87_255491_1_6061	g__Escherichia	fosmidomycin__rosA
H2.10	k87_257971_1_2690	g__Escherichia	multidrug__emrB
H2.10	k87_261930_1_8606	g__Escherichia	beta-lactam__CTX-M-14
H2.10	k87_269076_1_1827	g__Escherichia	beta-lactam__class C beta-lactamase
H2.10	k87_275504_1_4641	g__Escherichia	multidrug__mdtF
H2.10	k87_302173_1_533	g__Escherichia	unclassified__bacterial regulatory protein LuxR
H2.10	k87_346730_1_5426	g__Escherichia	multidrug__mdtO
H2.10	k87_346730_1_5426	g__Escherichia	multidrug__mdtN
H2.10	k87_396368_1_2212	g__Escherichia	multidrug__mdtP
H2.10	k87_437076_1_2582	g__Escherichia	multidrug__acrA
H2.10	k87_453278_1_8825	g__Escherichia	multidrug__TolC
H2.10	k87_454573_1_2335	g__Escherichia	multidrug__acrB
H2.10	k87_481531_1_3967	g__Escherichia	unclassified__cAMP-regulatory protein
H2.10	k87_505333_1_11338	g__Escherichia	unclassified__transcriptional regulatory protein CpxR cpxR
H2.10	k87_521406_1_4299	g__Escherichia	multidrug__mdtC
H2.10	k87_521406_1_4299	g__Escherichia	multidrug__mdtB
H2.10	k87_532162_1_1067	g__Escherichia	multidrug__mdtA
H2.10	k87_542807_1_2170	g__Escherichia	multidrug__mdtK
H2.10	k87_602683_1_1484	g__Escherichia	unclassified__DNA-binding_protein_H-NS
H2.10	k87_636017_1_1056	g__Escherichia	unclassified__DNA-binding transcriptional regulator gadX
H2.10	k87_636185_1_831	g__Escherichia	bacitracin__bacA
H2.10	k87_644509_1_3716	g__Escherichia	multidrug__omp36
H2.10	k87_644509_1_3716	g__Escherichia	multidrug__emrE
H2.10	k87_703037_1_2830	g__Escherichia	multidrug__ompF
H2.10	k87_728612_1_1867	g__Escherichia	multidrug__acrA
H2.10	k87_732053_1_922	g__Escherichia	macrolide-lincosamide-streptogramin__macA
H2.10	k87_732833_1_1409	g__Escherichia	multidrug__mdtG
H2.10	k87_734888_1_1112	g__Escherichia	unclassified__DNA-binding_protein_H-NS
H2.10	k87_798390_1_1068	g__Escherichia	multidrug__emrA
H2.2	k87_6738_1_9103	g__Escherichia	multidrug__mdtL
H2.2	k87_7289_1_36527	g__Escherichia	tetracycline__tet34
H2.2	k87_7289_1_36527	g__Escherichia	multidrug__ompF
H2.2	k87_11999_1_37139	g__Escherichia	unclassified__cob(I)alamin adenolsyltransferase
H2.2	k87_14975_1_31979	g__Escherichia	multidrug__TolC
H2.2	k87_14990_1_21762	g__Escherichia	multidrug__emrE
H2.2	k87_23700_1_38707	g__Escherichia	multidrug__mdtM
H2.2	k87_24398_1_73664	g__Escherichia	unclassified__sdiA
H2.2	k87_24582_1_47537	g__Escherichia	unclassified__DNA-binding_protein_H-NS
H2.2	k87_24582_1_47537	g__Escherichia	multidrug__emrA
H2.2	k87_24582_1_47537	g__Escherichia	multidrug__emrB
H2.2	k87_35870_1_30903	g__Escherichia	bacitracin__bacA
H2.2	k87_38462_1_77571	g__Escherichia	multidrug__mdtK
H2.2	k87_38535_1_6662	g__Escherichia	tetracycline__tetA
H2.2	k87_38535_1_6662	g__Escherichia	tetracycline__tetC
H2.2	k87_38535_1_6662	g__Escherichia	tetracycline__tetD
H2.2	k87_45776_1_135656	g__Escherichia	multidrug__ompF
H2.2	k87_45776_1_135656	g__Escherichia	multidrug__mdtA
H2.2	k87_45776_1_135656	g__Escherichia	multidrug__mdtB
H2.2	k87_45776_1_135656	g__Escherichia	multidrug__mdtC
H2.2	k87_45776_1_135656	g__Escherichia	multidrug__mdtD
H2.2	k87_51667_1_29882	g__Escherichia	beta-lactam__class C beta-lactamase
H2.2	k87_52038_1_49992	g__Escherichia	polymyxin__arnA
H2.2	k87_56272_1_29501	g__Escherichia	multidrug__mdtP
H2.2	k87_56272_1_29501	g__Escherichia	multidrug__mdtO
H2.2	k87_56272_1_29501	g__Escherichia	multidrug__mdtN
H2.2	k87_63010_1_50934	g__Escherichia	multidrug__emrD
H2.2	k87_72917_1_127472	g__Escherichia	kasugamycin__kasugamycin resistance protein ksgA
H2.2	k87_75289_1_10807	g__Escherichia	macrolide-lincosamide-streptogramin__macA
H2.2	k87_75289_1_10807	g__Escherichia	macrolide-lincosamide-streptogramin__macB
H2.2	k87_77407_1_101903	g__Escherichia	multidrug__ompR
H2.2	k87_77407_1_101903	g__Escherichia	unclassified__cAMP-regulatory protein
H2.2	k87_85797_1_72665	g__Escherichia	multidrug__acrB
H2.2	k87_86781_1_58523	g__Escherichia	multidrug__omp36
H2.2	k87_89252_1_24281	g__Escherichia	unclassified__DNA-binding transcriptional regulator gadX
H2.2	k87_89252_1_24281	g__Escherichia	multidrug__mdtF
H2.2	k87_89252_1_24281	g__Escherichia	multidrug__mdtE
H2.2	k87_102801_1_89903	g__Escherichia	unclassified__transcriptional regulatory protein CpxR cpxR
H2.2	k87_104506_1_23764	g__Escherichia	fosmidomycin__rosB
H2.2	k87_104506_1_23764	g__Escherichia	fosmidomycin__rosA
H2.2	k87_116510_1_69232	g__Escherichia	multidrug__ompF
H2.2	k87_135185_1_14883	g__Escherichia	multidrug__acrB
H2.2	k87_135185_1_14883	g__Escherichia	multidrug__acrA
H2.2	k87_149868_1_15905	g__Escherichia	multidrug__omp36
H2.2	k87_150457_1_27481	g__Escherichia	unclassified__DNA-binding_protein_H-NS
H2.2	k87_159540_1_37898	g__Escherichia	multidrug__emrB
H2.2	k87_159540_1_37898	g__Escherichia	multidrug__emrK
H2.2	k87_159540_1_37898	g__Escherichia	unclassified__bacterial regulatory protein LuxR
H2.2	k87_162044_1_46835	g__Escherichia	multidrug__mdtG
H2.2	k87_162044_1_46835	g__Escherichia	multidrug__mdtH
H2.2	k87_177398_1_74078	g__Escherichia	multidrug__bicyclomycin-multidrug_efflux_protein_bcr
H2.2	k87_178349_1_33045	g__Escherichia	tetracycline__tetD
H2.2	k87_237357_1_17957	g__Escherichia	multidrug__mexX
H2.2	k87_237357_1_17957	g__Escherichia	multidrug__multidrug_transporter
H2.2	k87_258805_1_41452	g__Escherichia	multidrug__mdfA
H2.3	k87_2405_1_631	g__Escherichia	multidrug__bicyclomycin-multidrug_efflux_protein_bcr
H2.3	k87_111065_1_1145	g__Escherichia	multidrug__mdfA
H2.3	k87_158068_1_1434	g__Escherichia	multidrug__mdtN
H2.3	k87_230774_1_665	g__Escherichia	unclassified__DNA-binding_protein_H-NS
H2.3	k87_236356_1_550	g__Escherichia	multidrug__ompF
H2.4	k87_30995_1_970	g__Escherichia	macrolide-lincosamide-streptogramin__macA
H2.4	k87_39719_1_3481	g__Escherichia	unclassified__DNA-binding transcriptional regulator gadX
H2.4	k87_121750_1_2165	g__Escherichia	multidrug__mdtM
H2.4	k87_176809_1_2610	g__Escherichia	multidrug__mdtL
H2.4	k87_411466_1_1581	g__Escherichia	unclassified__16S rRNA methylase
H2.4	k87_411967_1_2151	g__Escherichia	unclassified__sdiA
H2.4	k87_552494_1_1104	g__Escherichia	multidrug__mdtO
H2.4	k87_613142_1_1442	g__Escherichia	multidrug__mdtE
H2.6	k87_2195_1_24582	g__Escherichia	unclassified__DNA-binding_protein_H-NS
H2.6	k87_6791_1_14406	g__Escherichia	unclassified__sdiA
H2.6	k87_14665_1_22048	g__Escherichia	multidrug__omp36
H2.6	k87_16430_1_63181	g__Escherichia	multidrug__mdtN
H2.6	k87_16430_1_63181	g__Escherichia	multidrug__mdtO
H2.6	k87_16430_1_63181	g__Escherichia	multidrug__mdtP
H2.6	k87_25950_1_36245	g__Escherichia	tetracycline__tet34
H2.6	k87_25950_1_36245	g__Escherichia	multidrug__ompF
H2.6	k87_26559_1_12336	g__Escherichia	multidrug__mdtK
H2.6	k87_26717_1_58426	g__Escherichia	fosmidomycin__rosA
H2.6	k87_26717_1_58426	g__Escherichia	fosmidomycin__rosB
H2.6	k87_35788_1_33165	g__Escherichia	multidrug__emrD
H2.6	k87_40270_1_20694	g__Escherichia	multidrug__mdtH
H2.6	k87_40270_1_20694	g__Escherichia	multidrug__mdtG
H2.6	k87_45263_1_58194	g__Escherichia	multidrug__TolC
H2.6	k87_45263_1_58194	g__Escherichia	bacitracin__bacA
H2.6	k87_66886_1_70306	g__Escherichia	polymyxin__arnA
H2.6	k87_66954_1_16892	g__Escherichia	unclassified__cob(I)alamin adenolsyltransferase
H2.6	k87_67908_1_1878	g__Escherichia	aminoglycoside__aph(6)-I
H2.6	k87_67908_1_1878	g__Escherichia	aminoglycoside__aph(3'')-I
H2.6	k87_69101_1_11980	g__Escherichia	multidrug__omp36
H2.6	k87_69462_1_39701	g__Escherichia	multidrug__emrB
H2.6	k87_69462_1_39701	g__Escherichia	multidrug__emrK
H2.6	k87_69462_1_39701	g__Escherichia	unclassified__bacterial regulatory protein LuxR
H2.6	k87_74054_1_54339	g__Escherichia	unclassified__transcriptional regulatory protein CpxR cpxR
H2.6	k87_79676_1_33839	g__Escherichia	unclassified__cAMP-regulatory protein
H2.6	k87_79777_1_20809	g__Escherichia	tetracycline__tetD
H2.6	k87_85016_1_6700	g__Escherichia	multidrug__mexB
H2.6	k87_93212_1_27760	g__Escherichia	multidrug__ompR
H2.6	k87_96461_1_27770	g__Escherichia	multidrug__emrB
H2.6	k87_96461_1_27770	g__Escherichia	multidrug__emrA
H2.6	k87_96461_1_27770	g__Escherichia	unclassified__DNA-binding_protein_H-NS
H2.6	k87_99638_1_17328	g__Escherichia	multidrug__ompF
H2.6	k87_100569_1_50491	g__Escherichia	multidrug__multidrug_transporter
H2.6	k87_100569_1_50491	g__Escherichia	multidrug__mexX
H2.6	k87_101430_1_15988	g__Escherichia	macrolide-lincosamide-streptogramin__macB
H2.6	k87_101430_1_15988	g__Escherichia	macrolide-lincosamide-streptogramin__macA
H2.6	k87_108570_1_30830	g__Escherichia	multidrug__mdtB
H2.6	k87_108570_1_30830	g__Escherichia	multidrug__mdtC
H2.6	k87_108570_1_30830	g__Escherichia	multidrug__mdtD
H2.6	k87_113610_1_67489	g__Escherichia	multidrug__mdfA
H2.6	k87_123235_1_29046	g__Escherichia	multidrug__acrB
H2.6	k87_150352_1_11383	g__Escherichia	beta-lactam__TEM-1
H2.6	k87_150352_1_11383	g__Escherichia	sulfonamide__sul1
H2.6	k87_150352_1_11383	g__Escherichia	trimethoprim__dfrA17
H2.6	k87_163024_1_38976	g__Escherichia	multidrug__bicyclomycin-multidrug_efflux_protein_bcr
H2.6	k87_164071_1_58651	g__Escherichia	kasugamycin__kasugamycin resistance protein ksgA
H2.6	k87_176086_1_85573	g__Escherichia	beta-lactam__class C beta-lactamase
H2.6	k87_184326_1_22216	g__Escherichia	multidrug__emrE
H2.6	k87_187193_1_28774	g__Escherichia	multidrug__ompF
H2.6	k87_196736_1_134835	g__Escherichia	unclassified__DNA-binding transcriptional regulator gadX
H2.6	k87_196736_1_134835	g__Escherichia	multidrug__mdtF
H2.6	k87_196736_1_134835	g__Escherichia	multidrug__mdtE
H2.6	k87_201009_1_36398	g__Escherichia	multidrug__acrA
H2.6	k87_201009_1_36398	g__Escherichia	multidrug__acrB
H2.6	k87_206472_1_2266	g__Escherichia	multidrug__omp36
H2.6	k87_222182_1_3479	g__Escherichia	multidrug__ompF
H2.6	k87_240644_1_16877	g__Escherichia	multidrug__omp36
H2.6	k87_248688_1_39324	g__Escherichia	multidrug__mdtL
H2.6	k87_253618_1_24382	g__Escherichia	multidrug__multidrug_transporter
H2.6	k87_253618_1_24382	g__Escherichia	multidrug__acrA
H2.6	k87_279752_1_9192	g__Escherichia	unclassified__DNA-binding_protein_H-NS
H2.7	k87_178_1_4264	g__Escherichia	tetracycline__tet34
H2.7	k87_6975_1_2954	g__Escherichia	multidrug__mdtG
H2.7	k87_7033_1_6815	g__Escherichia	multidrug__mdtH
H2.7	k87_7066_1_833	g__Escherichia	multidrug__ompF
H2.7	k87_12308_1_1889	g__Escherichia	multidrug__emrB
H2.7	k87_12750_1_4300	g__Escherichia	unclassified__DNA-binding_protein_H-NS
H2.7	k87_16350_1_3702	g__Escherichia	multidrug__multidrug_transporter
H2.7	k87_21045_1_2446	g__Escherichia	unclassified__transcriptional regulatory protein CpxR cpxR
H2.7	k87_23004_1_11891	g__Escherichia	unclassified__sdiA
H2.7	k87_26365_1_55731	g__Escherichia	aminoglycoside__aadA
H2.7	k87_26365_1_55731	g__Escherichia	trimethoprim__dfrA17
H2.7	k87_26885_1_3487	g__Escherichia	multidrug__emrA
H2.7	k87_29598_1_6006	g__Escherichia	multidrug__acrB
H2.7	k87_39911_1_4310	g__Escherichia	multidrug__TolC
H2.7	k87_41856_1_1571	g__Escherichia	multidrug__mdtO
H2.7	k87_57473_1_675	g__Escherichia	beta-lactam__class C beta-lactamase
H2.7	k87_57742_1_5504	g__Escherichia	polymyxin__arnA
H2.7	k87_67161_1_1220	g__Escherichia	multidrug__mexX
H2.7	k87_69477_1_2745	g__Escherichia	unclassified__cAMP-regulatory protein
H2.7	k87_76342_1_1199	g__Escherichia	multidrug__ompF
H2.7	k87_81814_1_8292	g__Escherichia	kasugamycin__kasugamycin resistance protein ksgA
H2.7	k87_87301_1_3402	g__Escherichia	macrolide-lincosamide-streptogramin__macA
H2.7	k87_88300_1_2849	g__Escherichia	multidrug__mdtK
H2.7	k87_88524_1_3034	g__Escherichia	unclassified__cob(I)alamin adenolsyltransferase
H2.7	k87_93587_1_4267	g__Escherichia	unclassified__bacterial regulatory protein LuxR
H2.7	k87_93587_1_4267	g__Escherichia	multidrug__emrK
H2.7	k87_94400_1_5795	g__Escherichia	fosmidomycin__rosA
H2.7	k87_94400_1_5795	g__Escherichia	fosmidomycin__rosB
H2.7	k87_97384_1_8142	g__Escherichia	multidrug__acrB
H2.7	k87_97384_1_8142	g__Escherichia	multidrug__acrA
H2.7	k87_98056_1_6673	g__Escherichia	unclassified__DNA-binding_protein_H-NS
H2.7	k87_108930_1_687	g__Escherichia	multidrug__mdtL
H2.7	k87_155858_1_8247	g__Escherichia	tetracycline__tetD
H2.7	k87_160291_1_2874	g__Escherichia	multidrug__omp36
H2.7	k87_163377_1_2614	g__Escherichia	multidrug__mdtP
H2.7	k87_168492_1_881	g__Escherichia	unclassified__DNA-binding transcriptional regulator gadX
H2.7	k87_168581_1_881	g__Escherichia	unclassified__DNA-binding transcriptional regulator gadX
H2.7	k87_172641_1_1917	g__Escherichia	multidrug__mdtM
H2.7	k87_196881_1_801	g__Escherichia	multidrug__omp36
H2.7	k87_209252_1_2710	g__Escherichia	multidrug__emrD
H2.7	k87_210556_1_4234	g__Escherichia	multidrug__mdfA
H2.7	k87_220214_1_6181	g__Escherichia	multidrug__acrB
H2.7	k87_220214_1_6181	g__Escherichia	multidrug__acrA
H2.7	k87_225895_1_4618	g__Escherichia	multidrug__mdtG
H2.7	k87_298725_1_618	g__Escherichia	multidrug__ompF
H2.7	k87_363618_1_600	g__Escherichia	multidrug__ompF
H2.7	k87_364927_1_13865	g__Escherichia	multidrug__omp36
H2.7	k87_373803_1_2046	g__Escherichia	unclassified__cob(I)alamin adenolsyltransferase
H2.8	k87_12645_1_4317	g__Escherichia	macrolide-lincosamide-streptogramin__macB
H2.8	k87_18977_1_2742	g__Escherichia	kasugamycin__kasugamycin resistance protein ksgA
H2.8	k87_20829_1_3286	g__Escherichia	multidrug__emrA
H2.8	k87_26609_1_3328	g__Escherichia	beta-lactam__CMY-2
H2.8	k87_34200_1_1817	g__Escherichia	beta-lactam__TEM-1
H2.8	k87_45889_1_4463	g__Escherichia	multidrug__mdtF
H2.8	k87_45889_1_4463	g__Escherichia	multidrug__mdtE
H2.8	k87_54577_1_1875	g__Escherichia	tetracycline__tetD
H2.8	k87_66410_1_3788	g__Escherichia	unclassified__cob(I)alamin adenolsyltransferase
H2.8	k87_71374_1_797	g__Escherichia	multidrug__omp36
H2.8	k87_72042_1_2239	g__Escherichia	macrolide-lincosamide-streptogramin__macA
H2.8	k87_96724_1_1403	g__Escherichia	multidrug__mdtA
H2.8	k87_100240_1_1711	g__Escherichia	multidrug__ompF
H2.8	k87_103998_1_957	g__Escherichia	multidrug__ompF
H2.8	k87_129429_1_1473	g__Escherichia	multidrug__acrA
H2.8	k87_130824_1_842	g__Escherichia	multidrug__emrD
H2.8	k87_158970_1_2775	g__Escherichia	multidrug__bicyclomycin-multidrug_efflux_protein_bcr
H2.8	k87_162492_1_1000	g__Escherichia	multidrug__mdtM
H2.8	k87_167818_1_1490	g__Escherichia	fosmidomycin__rosA
H2.8	k87_173276_1_642	g__Escherichia	tetracycline__tetracycline_resistance_protein
H2.8	k87_189786_1_1053	g__Escherichia	unclassified__bacterial regulatory protein LuxR
H2.8	k87_192611_1_14449	g__Escherichia	unclassified__cob(I)alamin adenolsyltransferase
H2.8	k87_193626_1_938	g__Escherichia	tetracycline__tet34
H2.8	k87_198629_1_1329	g__Escherichia	multidrug__emrB
H2.8	k87_203811_1_2968	g__Escherichia	sulfonamide__sul1
H2.8	k87_209976_1_1215	g__Escherichia	unclassified__cob(I)alamin adenolsyltransferase
H2.8	k87_227347_1_5024	g__Escherichia	multidrug__acrB
H2.8	k87_272863_1_4180	g__Escherichia	multidrug__mdtH
H2.8	k87_280228_1_2211	g__Escherichia	unclassified__transcriptional regulatory protein CpxR cpxR
H2.8	k87_302982_1_3243	g__Escherichia	sulfonamide__sul1
H2.8	k87_302982_1_3243	g__Escherichia	aminoglycoside__aadA
H2.8	k87_302982_1_3243	g__Escherichia	trimethoprim__dfrA17
H2.8	k87_311641_1_512	g__Escherichia	multidrug__ompF
H2.8	k87_314902_1_1758	g__Escherichia	multidrug__omp36
H2.8	k87_338176_1_2341	g__Escherichia	unclassified__cAMP-regulatory protein
H2.8	k87_382010_1_1507	g__Escherichia	multidrug__ompF
H2.8	k87_391499_1_2350	g__Escherichia	multidrug__omp36
H2.8	k87_401303_1_2261	g__Escherichia	multidrug__mdtC
H2.8	k87_437430_1_1054	g__Escherichia	multidrug__mdtM
H2.8	k87_505052_1_2257	g__Escherichia	tetracycline__tetracycline_resistance_protein
H2.9	k87_9105_1_1797	g__Escherichia	multidrug__emrD
H2.9	k87_19634_1_3779	g__Escherichia	multidrug__ompR
H2.9	k87_27304_1_3096	g__Escherichia	multidrug__emrD
H2.9	k87_28074_1_11724	g__Escherichia	multidrug__mdtG
H2.9	k87_31588_1_21390	g__Escherichia	unclassified__DNA-binding transcriptional regulator gadX
H2.9	k87_31588_1_21390	g__Escherichia	multidrug__mdtF
H2.9	k87_31588_1_21390	g__Escherichia	multidrug__mdtE
H2.9	k87_42395_1_9887	g__Escherichia	multidrug__mdtB
H2.9	k87_42395_1_9887	g__Escherichia	multidrug__mdtC
H2.9	k87_42395_1_9887	g__Escherichia	multidrug__mdtD
H2.9	k87_56231_1_4996	g__Escherichia	multidrug__mdtA
H2.9	k87_68573_1_5135	g__Escherichia	multidrug__emrE
H2.9	k87_89991_1_4747	g__Escherichia	unclassified__sdiA
H2.9	k87_93212_1_4108	g__Escherichia	macrolide-lincosamide-streptogramin__macB
H2.9	k87_99547_1_2274	g__Escherichia	multidrug__omp36
H2.9	k87_107514_1_709	g__Escherichia	tetracycline__tetC
H2.9	k87_107514_1_709	g__Escherichia	tetracycline__tetracycline_resistance_protein
H2.9	k87_111951_1_12581	g__Escherichia	unclassified__DNA-binding_protein_H-NS
H2.9	k87_124924_1_1471	g__Escherichia	tetracycline__tetracycline_resistance_protein
H2.9	k87_129544_1_4425	g__Escherichia	multidrug__acrB
H2.9	k87_131029_1_11084	g__Escherichia	multidrug__acrA
H2.9	k87_131029_1_11084	g__Escherichia	multidrug__multidrug_transporter
H2.9	k87_132513_1_1687	g__Escherichia	tetracycline__tet34
H2.9	k87_135353_1_2327	g__Escherichia	unclassified__DNA-binding_protein_H-NS
H2.9	k87_141735_1_7035	g__Escherichia	beta-lactam__class C beta-lactamase
H2.9	k87_147457_1_5727	g__Escherichia	unclassified__transcriptional regulatory protein CpxR cpxR
H2.9	k87_147609_1_9098	g__Escherichia	multidrug__emrB
H2.9	k87_147609_1_9098	g__Escherichia	multidrug__emrA
H2.9	k87_166667_1_3797	g__Escherichia	fosmidomycin__rosA
H2.9	k87_193961_1_1398	g__Escherichia	multidrug__omp36
H2.9	k87_214214_1_3031	g__Escherichia	multidrug__mdtH
H2.9	k87_218930_1_2207	g__Escherichia	macrolide-lincosamide-streptogramin__macA
H2.9	k87_238714_1_12229	g__Escherichia	multidrug__ompF
H2.9	k87_241010_1_7735	g__Escherichia	multidrug__acrB
H2.9	k87_241010_1_7735	g__Escherichia	multidrug__acrA
H2.9	k87_257728_1_2553	g__Escherichia	multidrug__mexB
H2.9	k87_278127_1_9350	g__Escherichia	multidrug__omp36
H2.9	k87_284425_1_3589	g__Escherichia	multidrug__emrE
H2.9	k87_292433_1_1451	g__Escherichia	multidrug__mdtO
H2.9	k87_316241_1_5404	g__Escherichia	unclassified__DNA-binding_protein_H-NS
H2.9	k87_325227_1_6480	g__Escherichia	multidrug__TolC
H2.9	k87_341176_1_5620	g__Escherichia	beta-lactam__CTX-M-55
H2.9	k87_372402_1_1522	g__Escherichia	polymyxin__arnA
H2.9	k87_373242_1_1626	g__Escherichia	fosmidomycin__rosB
H2.9	k87_377810_1_1031	g__Escherichia	multidrug__mdtP
H2.9	k87_379437_1_6044	g__Escherichia	multidrug__bicyclomycin-multidrug_efflux_protein_bcr
H2.9	k87_379506_1_4635	g__Escherichia	kasugamycin__kasugamycin resistance protein ksgA
H2.9	k87_417304_1_1385	g__Escherichia	bacitracin__bacA
H2.9	k87_423752_1_1461	g__Escherichia	multidrug__mdtN
H2.9	k87_428133_1_2356	g__Escherichia	multidrug__ompF
H2.9	k87_429494_1_4552	g__Escherichia	tetracycline__tetA
H2.9	k87_441255_1_2613	g__Escherichia	unclassified__cob(I)alamin adenolsyltransferase
H2.9	k87_467907_1_835	g__Escherichia	multidrug__emrK
H2.9	k87_483158_1_3269	g__Escherichia	multidrug__omp36
H2.9	k87_487071_1_3708	g__Escherichia	unclassified__bacterial regulatory protein LuxR
H2.9	k87_494313_1_5756	g__Escherichia	unclassified__cAMP-regulatory protein
H2.9	k87_528839_1_7625	g__Escherichia	multidrug__ompF
H2.9	k87_532810_1_3175	g__Escherichia	multidrug__mdtK
H2.9	k87_547457_1_2112	g__Escherichia	multidrug__mdfA
H3.1	k87_4408_1_33908	g__Escherichia	multidrug__acrA
H3.1	k87_4408_1_33908	g__Escherichia	multidrug__acrB
H3.1	k87_4752_1_19244	g__Escherichia	unclassified__sdiA
H3.1	k87_11912_1_24725	g__Escherichia	unclassified__cAMP-regulatory protein
H3.1	k87_15861_1_6953	g__Escherichia	unclassified__DNA-binding_protein_H-NS
H3.1	k87_21408_1_13140	g__Escherichia	multidrug__multidrug_transporter
H3.1	k87_21408_1_13140	g__Escherichia	multidrug__mexX
H3.1	k87_30012_1_7854	g__Escherichia	macrolide-lincosamide-streptogramin__macB
H3.1	k87_30012_1_7854	g__Escherichia	macrolide-lincosamide-streptogramin__macA
H3.1	k87_38826_1_62639	g__Escherichia	unclassified__cob(I)alamin adenolsyltransferase
H3.1	k87_40048_1_54042	g__Escherichia	multidrug__emrB
H3.1	k87_40048_1_54042	g__Escherichia	multidrug__emrK
H3.1	k87_40048_1_54042	g__Escherichia	unclassified__bacterial regulatory protein LuxR
H3.1	k87_41579_1_26242	g__Escherichia	unclassified__DNA-binding_protein_H-NS
H3.1	k87_41579_1_26242	g__Escherichia	multidrug__emrA
H3.1	k87_41579_1_26242	g__Escherichia	multidrug__emrB
H3.1	k87_47000_1_16322	g__Escherichia	multidrug__bicyclomycin-multidrug_efflux_protein_bcr
H3.1	k87_47755_1_16310	g__Escherichia	kasugamycin__kasugamycin resistance protein ksgA
H3.1	k87_56277_1_21514	g__Escherichia	bacitracin__bacA
H3.1	k87_60769_1_10100	g__Escherichia	beta-lactam__class C beta-lactamase
H3.1	k87_65307_1_42186	g__Escherichia	multidrug__multidrug_transporter
H3.1	k87_65307_1_42186	g__Escherichia	multidrug__acrA
H3.1	k87_65307_1_42186	g__Escherichia	unclassified__cob(I)alamin adenolsyltransferase
H3.1	k87_67491_1_19805	g__Escherichia	multidrug__mdtK
H3.1	k87_71260_1_16526	g__Escherichia	multidrug__mdtN
H3.1	k87_76627_1_47895	g__Escherichia	polymyxin__arnA
H3.1	k87_84295_1_103494	g__Escherichia	multidrug__mdfA
H3.1	k87_92459_1_69123	g__Escherichia	multidrug__ompF
H3.1	k87_92459_1_69123	g__Escherichia	multidrug__mdtA
H3.1	k87_92459_1_69123	g__Escherichia	multidrug__mdtB
H3.1	k87_92459_1_69123	g__Escherichia	multidrug__mdtC
H3.1	k87_92459_1_69123	g__Escherichia	multidrug__mdtD
H3.1	k87_96562_1_14060	g__Escherichia	multidrug__emrD
H3.1	k87_97021_1_7795	g__Escherichia	fosmidomycin__rosB
H3.1	k87_97021_1_7795	g__Escherichia	fosmidomycin__rosA
H3.1	k87_100478_1_49114	g__Escherichia	multidrug__mdtL
H3.1	k87_107049_1_52701	g__Escherichia	multidrug__omp36
H3.1	k87_112306_1_21864	g__Escherichia	multidrug__ompF
H3.1	k87_112306_1_21864	g__Escherichia	tetracycline__tet34
H3.1	k87_125665_1_5494	g__Escherichia	multidrug__mdtP
H3.1	k87_125665_1_5494	g__Escherichia	multidrug__mdtO
H3.1	k87_139862_1_29371	g__Escherichia	multidrug__acrB
H3.1	k87_140147_1_19150	g__Escherichia	multidrug__omp36
H3.1	k87_140751_1_29348	g__Escherichia	unclassified__transcriptional regulatory protein CpxR cpxR
H3.1	k87_181027_1_20555	g__Escherichia	multidrug__emrE
H3.1	k87_182270_1_32649	g__Escherichia	multidrug__ompF
H3.1	k87_195807_1_69849	g__Escherichia	multidrug__ompR
H3.1	k87_211056_1_26136	g__Escherichia	multidrug__ompF
H3.1	k87_220688_1_3797	g__Escherichia	tetracycline__tetD
H3.1	k87_241456_1_8266	g__Escherichia	beta-lactam__CTX-M-14
H3.1	k87_299228_1_40543	g__Escherichia	multidrug__mdtG
H3.1	k87_299228_1_40543	g__Escherichia	multidrug__mdtH
H3.1	k87_361941_1_6944	g__Escherichia	multidrug__mdtM
H3.1	k87_371947_1_11136	g__Escherichia	multidrug__TolC
H3.1	k87_385446_1_5870	g__Escherichia	unclassified__DNA-binding transcriptional regulator gadX
H3.1	k87_385446_1_5870	g__Escherichia	multidrug__mdtF
H3.1	k87_385446_1_5870	g__Escherichia	multidrug__mdtE
H3.2	k87_455084_1_598	g__Escherichia	bacitracin__bacA
H3.2	k87_506570_1_1538	g__Escherichia	multidrug__mdtL
H3.3	k87_25002_1_21406	g__Escherichia	bacitracin__bacA
H3.3	k87_38173_1_9821	g__Escherichia	multidrug__mdtL
H3.3	k87_44404_1_20183	g__Escherichia	kasugamycin__kasugamycin resistance protein ksgA
H3.3	k87_70761_1_9664	g__Escherichia	multidrug__mdtG
H3.3	k87_85540_1_14837	g__Escherichia	tetracycline__tetracycline_resistance_protein
H3.3	k87_88427_1_14203	g__Escherichia	fosmidomycin__rosA
H3.3	k87_100190_1_9373	g__Escherichia	multidrug__multidrug_transporter
H3.3	k87_100190_1_9373	g__Escherichia	multidrug__mexX
H3.3	k87_119470_1_10152	g__Escherichia	polymyxin__arnA
H3.3	k87_133665_1_14162	g__Escherichia	unclassified__transcriptional regulatory protein CpxR cpxR
H3.3	k87_134848_1_6069	g__Escherichia	unclassified__DNA-binding_protein_H-NS
H3.3	k87_138605_1_45695	g__Escherichia	multidrug__mdtP
H3.3	k87_138605_1_45695	g__Escherichia	multidrug__mdtO
H3.3	k87_138605_1_45695	g__Escherichia	multidrug__mdtN
H3.3	k87_147117_1_1697	g__Escherichia	multidrug__omp36
H3.3	k87_151529_1_20915	g__Escherichia	macrolide-lincosamide-streptogramin__macB
H3.3	k87_151529_1_20915	g__Escherichia	macrolide-lincosamide-streptogramin__macA
H3.3	k87_153605_1_10466	g__Escherichia	unclassified__DNA-binding_protein_H-NS
H3.3	k87_156644_1_28901	g__Escherichia	unclassified__cAMP-regulatory protein
H3.3	k87_161077_1_5083	g__Escherichia	multidrug__ompF
H3.3	k87_181421_1_794	g__Escherichia	multidrug__mdtK
H3.3	k87_194192_1_20265	g__Escherichia	multidrug__ompF
H3.3	k87_194192_1_20265	g__Escherichia	tetracycline__tet34
H3.3	k87_195843_1_37282	g__Escherichia	multidrug__emrD
H3.3	k87_209084_1_8662	g__Escherichia	multidrug__mdtA
H3.3	k87_209084_1_8662	g__Escherichia	multidrug__mdtB
H3.3	k87_221959_1_1027	g__Escherichia	multidrug__ompF
H3.3	k87_224276_1_848	g__Escherichia	unclassified__DNA-binding_protein_H-NS
H3.3	k87_228897_1_6478	g__Escherichia	multidrug__emrB
H3.3	k87_228897_1_6478	g__Escherichia	multidrug__emrK
H3.3	k87_228897_1_6478	g__Escherichia	unclassified__bacterial regulatory protein LuxR
H3.3	k87_237215_1_25473	g__Escherichia	unclassified__DNA-binding transcriptional regulator gadX
H3.3	k87_237215_1_25473	g__Escherichia	multidrug__mdtF
H3.3	k87_237215_1_25473	g__Escherichia	multidrug__mdtE
H3.3	k87_239818_1_3350	g__Escherichia	multidrug__mdtH
H3.3	k87_243235_1_8380	g__Escherichia	multidrug__mdtD
H3.3	k87_243235_1_8380	g__Escherichia	multidrug__mdtC
H3.3	k87_265365_1_2126	g__Escherichia	multidrug__acrA
H3.3	k87_276181_1_4920	g__Escherichia	multidrug__omp36
H3.3	k87_295136_1_12930	g__Escherichia	multidrug__emrE
H3.3	k87_298364_1_15974	g__Escherichia	unclassified__sdiA
H3.3	k87_300599_1_5472	g__Escherichia	beta-lactam__class C beta-lactamase
H3.3	k87_314062_1_26442	g__Escherichia	multidrug__ompR
H3.3	k87_314830_1_3239	g__Escherichia	unclassified__cob(I)alamin adenolsyltransferase
H3.3	k87_316041_1_50116	g__Escherichia	multidrug__TolC
H3.3	k87_318351_1_16643	g__Escherichia	multidrug__acrB
H3.3	k87_318351_1_16643	g__Escherichia	multidrug__acrA
H3.3	k87_345493_1_8296	g__Escherichia	multidrug__emrA
H3.3	k87_345493_1_8296	g__Escherichia	multidrug__emrB
H3.3	k87_410239_1_1436	g__Escherichia	multidrug__omp36
H3.3	k87_411075_1_11763	g__Escherichia	multidrug__acrB
H3.3	k87_430650_1_1003	g__Escherichia	fosmidomycin__rosB
H3.3	k87_462210_1_2239	g__Escherichia	unclassified__16S rRNA methylase
H3.4	k87_13254_1_10885	g__Escherichia	unclassified__DNA-binding_protein_H-NS
H3.4	k87_36983_1_617	g__Escherichia	multidrug__mdfA
H3.4	k87_44406_1_2681	g__Escherichia	multidrug__omp36
H3.4	k87_53620_1_3409	g__Escherichia	tetracycline__tet34
H3.4	k87_57434_1_2511	g__Escherichia	multidrug__bicyclomycin-multidrug_efflux_protein_bcr
H3.4	k87_59280_1_7107	g__Escherichia	multidrug__mexX
H3.4	k87_60510_1_3763	g__Escherichia	fosmidomycin__rosB
H3.4	k87_126960_1_16896	g__Escherichia	beta-lactam__class C beta-lactamase
H3.4	k87_129714_1_11950	g__Escherichia	bacitracin__bacA
H3.4	k87_141438_1_2451	g__Escherichia	multidrug__emrK
H3.4	k87_141438_1_2451	g__Escherichia	unclassified__bacterial regulatory protein LuxR
H3.4	k87_154091_1_2309	g__Escherichia	trimethoprim__dfrA15
H3.4	k87_211737_1_3418	g__Escherichia	multidrug__mdtB
H3.4	k87_216202_1_4434	g__Escherichia	multidrug__acrA
H3.4	k87_216554_1_1937	g__Escherichia	macrolide-lincosamide-streptogramin__macA
H3.4	k87_217664_1_1142	g__Escherichia	macrolide-lincosamide-streptogramin__macB
H3.4	k87_236372_1_5412	g__Escherichia	beta-lactam__penA
H3.4	k87_243402_1_2493	g__Escherichia	multidrug__mdtC
H3.4	k87_251113_1_14193	g__Escherichia	multidrug__acrB
H3.4	k87_275319_1_11092	g__Escherichia	multidrug__ompR
H3.4	k87_285077_1_1059	g__Escherichia	multidrug__ompF
H3.4	k87_328645_1_2850	g__Escherichia	multidrug__ompF
H3.4	k87_334025_1_6127	g__Escherichia	kasugamycin__kasugamycin resistance protein ksgA
H3.4	k87_359781_1_5854	g__Escherichia	multidrug__acrB
H3.4	k87_391356_1_1000	g__Escherichia	fosmidomycin__rosA
H3.4	k87_405797_1_796	g__Escherichia	unclassified__cob(I)alamin adenolsyltransferase
H3.4	k87_408552_1_2812	g__Escherichia	multidrug__mdtF
H3.4	k87_429642_1_2094	g__Escherichia	unclassified__DNA-binding_protein_H-NS
H3.4	k87_439111_1_6226	g__Escherichia	multidrug__TolC
H3.4	k87_461778_1_4078	g__Escherichia	multidrug__emrA
H3.4	k87_465977_1_3157	g__Escherichia	multidrug__emrB
H3.4	k87_475496_1_2971	g__Escherichia	unclassified__transcriptional regulatory protein CpxR cpxR
H3.4	k87_525444_1_13774	g__Escherichia	tetracycline__tetD
H3.4	k87_559069_1_2310	g__Escherichia	multidrug__mdtH
H3.4	k87_570461_1_1972	g__Escherichia	unclassified__DNA-binding transcriptional regulator gadX
H3.4	k87_590339_1_4962	g__Escherichia	unclassified__sdiA
H3.5	k87_2992_1_11300	g__Escherichia	multidrug__ompF
H3.5	k87_2992_1_11300	g__Escherichia	tetracycline__tet34
H3.5	k87_9168_1_13477	g__Escherichia	multidrug__mdtL
H3.5	k87_13013_1_14412	g__Escherichia	multidrug__emrE
H3.5	k87_15085_1_11880	g__Escherichia	multidrug__mexX
H3.5	k87_15085_1_11880	g__Escherichia	multidrug__multidrug_transporter
H3.5	k87_15328_1_3103	g__Escherichia	multidrug__TolC
H3.5	k87_19346_1_7127	g__Escherichia	unclassified__DNA-binding transcriptional regulator gadX
H3.5	k87_19346_1_7127	g__Escherichia	multidrug__mdtF
H3.5	k87_19346_1_7127	g__Escherichia	multidrug__mdtE
H3.5	k87_20324_1_29506	g__Escherichia	multidrug__omp36
H3.5	k87_22271_1_12488	g__Escherichia	bacitracin__bacA
H3.5	k87_27670_1_9271	g__Escherichia	unclassified__DNA-binding_protein_H-NS
H3.5	k87_29725_1_42993	g__Escherichia	unclassified__sdiA
H3.5	k87_40315_1_24774	g__Escherichia	tetracycline__tetD
H3.5	k87_45160_1_31467	g__Escherichia	multidrug__mdfA
H3.5	k87_45648_1_23465	g__Escherichia	unclassified__cAMP-regulatory protein
H3.5	k87_54372_1_16889	g__Escherichia	beta-lactam__class C beta-lactamase
H3.5	k87_57172_1_20301	g__Escherichia	multidrug__mdtG
H3.5	k87_57172_1_20301	g__Escherichia	multidrug__mdtH
H3.5	k87_57352_1_26829	g__Escherichia	polymyxin__arnA
H3.5	k87_63395_1_6473	g__Escherichia	multidrug__mdtC
H3.5	k87_63395_1_6473	g__Escherichia	multidrug__mdtD
H3.5	k87_64185_1_4028	g__Escherichia	multidrug__ompF
H3.5	k87_67253_1_10888	g__Escherichia	multidrug__mdtP
H3.5	k87_67253_1_10888	g__Escherichia	multidrug__mdtO
H3.5	k87_67253_1_10888	g__Escherichia	multidrug__mdtN
H3.5	k87_72375_1_14565	g__Escherichia	multidrug__emrA
H3.5	k87_72375_1_14565	g__Escherichia	multidrug__emrB
H3.5	k87_78001_1_23541	g__Escherichia	unclassified__DNA-binding_protein_H-NS
H3.5	k87_91690_1_21575	g__Escherichia	multidrug__omp36
H3.5	k87_91819_1_24337	g__Escherichia	multidrug__acrB
H3.5	k87_114102_1_6346	g__Escherichia	multidrug__emrD
H3.5	k87_118661_1_42486	g__Escherichia	multidrug__acrB
H3.5	k87_118661_1_42486	g__Escherichia	multidrug__acrA
H3.5	k87_118661_1_42486	g__Escherichia	fosmidomycin__rosB
H3.5	k87_118661_1_42486	g__Escherichia	fosmidomycin__rosA
H3.5	k87_124655_1_5329	g__Escherichia	multidrug__omp36
H3.5	k87_133377_1_11784	g__Escherichia	unclassified__transcriptional regulatory protein CpxR cpxR
H3.5	k87_146925_1_7671	g__Escherichia	macrolide-lincosamide-streptogramin__macB
H3.5	k87_146925_1_7671	g__Escherichia	macrolide-lincosamide-streptogramin__macA
H3.5	k87_151584_1_3966	g__Escherichia	macrolide-lincosamide-streptogramin__mphA
H3.5	k87_156852_1_14356	g__Escherichia	multidrug__bicyclomycin-multidrug_efflux_protein_bcr
H3.5	k87_176232_1_29348	g__Escherichia	multidrug__mdtM
H3.5	k87_185808_1_82574	g__Escherichia	unclassified__cob(I)alamin adenolsyltransferase
H3.5	k87_190303_1_29890	g__Escherichia	multidrug__ompR
H3.5	k87_195619_1_11738	g__Escherichia	kasugamycin__kasugamycin resistance protein ksgA
H3.5	k87_196372_1_1872	g__Escherichia	aminoglycoside__aph(3'')-I
H3.5	k87_196372_1_1872	g__Escherichia	aminoglycoside__aph(6)-I
H3.5	k87_204228_1_29621	g__Escherichia	multidrug__mdtK
H3.5	k87_241683_1_54697	g__Escherichia	unclassified__bacterial regulatory protein LuxR
H3.5	k87_241683_1_54697	g__Escherichia	multidrug__emrK
H3.5	k87_241683_1_54697	g__Escherichia	multidrug__emrB
H3.5	k87_251144_1_2114	g__Escherichia	beta-lactam__TEM-1
H3.5	k87_259368_1_50885	g__Escherichia	multidrug__ompF
H3.6	k87_9909_1_1375	g__Escherichia	multidrug__mdtO
H3.6	k87_14390_1_2391	g__Escherichia	tetracycline__tetM
H3.6	k87_15089_1_585	g__Escherichia	unclassified__sdiA
H3.6	k87_15333_1_1746	g__Escherichia	multidrug__emrB
H3.6	k87_15333_1_1746	g__Escherichia	multidrug__emrA
H3.6	k87_22635_1_1858	g__Escherichia	unclassified__cAMP-regulatory protein
H3.6	k87_40519_1_3318	g__Escherichia	multidrug__mdtL
H3.6	k87_58615_1_1312	g__Escherichia	bacitracin__bacA
H3.6	k87_84224_1_1519	g__Escherichia	multidrug__ompF
H3.6	k87_109545_1_650	g__Escherichia	multidrug__mdtN
H3.6	k87_112972_1_667	g__Escherichia	unclassified__DNA-binding_protein_H-NS
H3.6	k87_124294_1_1146	g__Escherichia	multidrug__mdtG
H3.6	k87_124978_1_3318	g__Escherichia	multidrug__ompF
H3.6	k87_125782_1_1593	g__Escherichia	multidrug__mdtF
H3.6	k87_127968_1_1709	g__Escherichia	multidrug__mdtP
H3.6	k87_128663_1_2263	g__Escherichia	sulfonamide__sul1
H3.6	k87_139509_1_1311	g__Escherichia	kasugamycin__kasugamycin resistance protein ksgA
H3.6	k87_157379_1_1238	g__Escherichia	multidrug__omp36
H3.6	k87_167295_1_1414	g__Escherichia	multidrug__TolC
H3.6	k87_200908_1_2337	g__Escherichia	macrolide-lincosamide-streptogramin__mphA
H3.6	k87_249430_1_787	g__Escherichia	multidrug__bicyclomycin-multidrug_efflux_protein_bcr
H3.6	k87_260112_1_1184	g__Escherichia	multidrug__ompF
H3.6	k87_265865_1_740	g__Escherichia	unclassified__bacterial regulatory protein LuxR
H3.6	k87_274559_1_2329	g__Escherichia	unclassified__DNA-binding_protein_H-NS
H3.6	k87_285738_1_1193	g__Escherichia	fosmidomycin__rosA
H3.6	k87_302296_1_1741	g__Escherichia	multidrug__mdtE
H3.6	k87_307961_1_1331	g__Escherichia	macrolide-lincosamide-streptogramin__macA
H3.6	k87_321018_1_1872	g__Escherichia	multidrug__ompR
H3.6	k87_345287_1_896	g__Escherichia	multidrug__emrD
H3.7	k87_1867_1_735	g__Escherichia	multidrug__ompF
H3.7	k87_2119_1_2882	g__Escherichia	multidrug__mdtB
H3.7	k87_2272_1_2648	g__Escherichia	multidrug__ompF
H3.7	k87_13279_1_1818	g__Escherichia	unclassified__DNA-binding_protein_H-NS
H3.7	k87_14873_1_1030	g__Escherichia	multidrug__mdtA
H3.7	k87_15403_1_1884	g__Escherichia	unclassified__cob(I)alamin adenolsyltransferase
H3.7	k87_18404_1_1874	g__Escherichia	unclassified__DNA-binding transcriptional regulator gadX
H3.7	k87_29186_1_840	g__Escherichia	beta-lactam__class C beta-lactamase
H3.7	k87_29652_1_2763	g__Escherichia	beta-lactam__penA
H3.7	k87_32646_1_2275	g__Escherichia	kasugamycin__kasugamycin resistance protein ksgA
H3.7	k87_34311_1_2214	g__Escherichia	multidrug__bicyclomycin-multidrug_efflux_protein_bcr
H3.7	k87_35746_1_531	g__Escherichia	unclassified__cob(I)alamin adenolsyltransferase
H3.7	k87_42863_1_860	g__Escherichia	multidrug__emrB
H3.7	k87_49630_1_1577	g__Escherichia	tetracycline__tetD
H3.7	k87_53977_1_2206	g__Escherichia	multidrug__acrA
H3.7	k87_58969_1_2109	g__Escherichia	unclassified__DNA-binding_protein_H-NS
H3.7	k87_60298_1_2887	g__Escherichia	unclassified__sdiA
H3.7	k87_82827_1_1100	g__Escherichia	multidrug__TolC
H3.7	k87_85526_1_4628	g__Escherichia	multidrug__acrB
H3.7	k87_107090_1_4105	g__Escherichia	multidrug__emrE
H3.7	k87_124008_1_2781	g__Escherichia	multidrug__mexX
H3.7	k87_127730_1_1655	g__Escherichia	unclassified__bacterial regulatory protein LuxR
H3.7	k87_150257_1_1299	g__Escherichia	polymyxin__arnA
H3.7	k87_192188_1_823	g__Escherichia	multidrug__omp36
H3.7	k87_200470_1_739	g__Escherichia	multidrug__mdtP
H3.7	k87_226661_1_1055	g__Escherichia	unclassified__transcriptional regulatory protein CpxR cpxR
H3.7	k87_232527_1_1031	g__Escherichia	sulfonamide__sul1
H3.7	k87_236046_1_1532	g__Escherichia	multidrug__mexB
H3.7	k87_243774_1_1305	g__Escherichia	macrolide-lincosamide-streptogramin__macB
H3.7	k87_247059_1_1283	g__Escherichia	multidrug__mdtE
H3.7	k87_247533_1_1307	g__Escherichia	multidrug__mdtO
H3.7	k87_279426_1_660	g__Escherichia	unclassified__cAMP-regulatory protein
H3.7	k87_281742_1_1978	g__Escherichia	multidrug__mdtH
H3.7	k87_302281_1_1737	g__Escherichia	tetracycline__tet34
H3.7	k87_311556_1_734	g__Escherichia	multidrug__omp36
H3.7	k87_336628_1_1514	g__Escherichia	multidrug__mdtK
H3.7	k87_390744_1_1005	g__Escherichia	multidrug__mdtD
H3.7	k87_423209_1_518	g__Escherichia	bacitracin__bacA
H3.7	k87_430455_1_2077	g__Escherichia	unclassified__cob(I)alamin adenolsyltransferase
H3.7	k87_447943_1_2772	g__Escherichia	multidrug__emrK
H3.7	k87_447943_1_2772	g__Escherichia	multidrug__emrB
H3.7	k87_484288_1_1646	g__Escherichia	macrolide-lincosamide-streptogramin__macA
H3.7	k87_519644_1_1622	g__Escherichia	aminoglycoside__aadA
H3.9	k87_41577_1_1452	g__Escherichia	kasugamycin__kasugamycin resistance protein ksgA
H3.9	k87_70632_1_1127	g__Escherichia	multidrug__omp36
H3.9	k87_75125_1_3248	g__Escherichia	multidrug__emrE
H3.9	k87_127205_1_4892	g__Escherichia	multidrug__acrA
H3.9	k87_127205_1_4892	g__Escherichia	multidrug__acrB
H3.9	k87_128081_1_1451	g__Escherichia	multidrug__emrB
H3.9	k87_320453_1_686	g__Escherichia	multidrug__mdtE
H3.9	k87_348681_1_1160	g__Escherichia	unclassified__cob(I)alamin adenolsyltransferase
H3.9	k87_367847_1_772	g__Escherichia	multidrug__mdtA
H3.9	k87_386233_1_556	g__Escherichia	unclassified__transcriptional regulatory protein CpxR cpxR
H3.9	k87_392171_1_711	g__Escherichia	multidrug__bicyclomycin-multidrug_efflux_protein_bcr
H3.9	k87_458144_1_1090	g__Escherichia	multidrug__mdtM
H3.9	k87_460114_1_578	g__Escherichia	multidrug__omp36
H3.9	k87_508548_1_1161	g__Escherichia	multidrug__omp36
H3.9	k87_533341_1_850	g__Escherichia	multidrug__mdtL
H3.9	k87_598681_1_1080	g__Escherichia	unclassified__bacterial regulatory protein LuxR
H3.9	k87_641943_1_5200	g__Escherichia	quinolone__qnrS
H3.9	k87_647244_1_989	g__Escherichia	aminoglycoside__aac(3)-II
H1.1	k87_17615_1_2482	g__Bacteroides	tetracycline__tet37
H1.1	k87_26904_1_4376	g__Bacteroides	tetracycline__tet37
H1.1	k87_117729_1_1854	g__Bacteroides	beta-lactam__class A beta-lactamase
H1.1	k87_183512_1_40080	g__Bacteroides	tetracycline__tet37
H1.1	k87_191347_1_1131	g__Bacteroides	multidrug__emrE
H1.1	k87_194698_1_24630	g__Bacteroides	tetracycline__tet37
H1.1	k87_216750_1_6797	g__Bacteroides	beta-lactam__class A beta-lactamase
H1.1	k87_281207_1_1489	g__Bacteroides	beta-lactam__class A beta-lactamase
H1.1	k87_423073_1_15813	g__Bacteroides	beta-lactam__class A beta-lactamase
H1.1	k87_494879_1_1310	g__Bacteroides	beta-lactam__class A beta-lactamase
H1.1	k87_553649_1_2202	g__Bacteroides	tetracycline__tet37
H1.1	k87_603004_1_6290	g__Bacteroides	tetracycline__tet37
H1.11	k87_33693_1_1349	g__Bacteroides	beta-lactam__class A beta-lactamase
H1.11	k87_47788_1_1688	g__Bacteroides	tetracycline__tetQ
H1.11	k87_82216_1_1677	g__Bacteroides	tetracycline__tetX
H1.11	k87_90917_1_892	g__Bacteroides	tetracycline__tet37
H1.11	k87_111536_1_965	g__Bacteroides	beta-lactam__class A beta-lactamase
H1.11	k87_274201_1_863	g__Bacteroides	beta-lactam__class A beta-lactamase
H1.11	k87_350982_1_3084	g__Bacteroides	tetracycline__tet37
H1.11	k87_410640_1_20059	g__Bacteroides	beta-lactam__class A beta-lactamase
H1.11	k87_470981_1_1373	g__Bacteroides	tetracycline__tet37
H1.11	k87_480675_1_646	g__Bacteroides	bacitracin__bacA
H1.11	k87_520473_1_1085	g__Bacteroides	beta-lactam__CfxA2
H1.11	k87_694365_1_1332	g__Bacteroides	tetracycline__tet37
H1.2	k87_11861_1_6135	g__Bacteroides	beta-lactam__class A beta-lactamase
H1.2	k87_15874_1_27186	g__Bacteroides	beta-lactam__class A beta-lactamase
H1.2	k87_26223_1_26464	g__Bacteroides	tetracycline__tet37
H1.2	k87_117377_1_1452	g__Bacteroides	beta-lactam__CfxA2
H1.2	k87_248956_1_6691	g__Bacteroides	tetracycline__tetQ
H1.2	k87_273005_1_2201	g__Bacteroides	beta-lactam__class A beta-lactamase
H1.2	k87_329023_1_713	g__Bacteroides	beta-lactam__CfxA2
H1.2	k87_449554_1_993	g__Bacteroides	tetracycline__tet37
H1.2	k87_478407_1_1779	g__Bacteroides	tetracycline__tetX
H1.2	k87_489455_1_11022	g__Bacteroides	tetracycline__tet37
H1.2	k87_492396_1_97310	g__Bacteroides	tetracycline__tet37
H1.2	k87_596677_1_769	g__Bacteroides	tetracycline__tet37
H1.2	k87_685620_1_3122	g__Bacteroides	tetracycline__tet37
H1.2	k87_764816_1_3930	g__Bacteroides	beta-lactam__class A beta-lactamase
H1.3	k87_23703_1_87658	g__Bacteroides	beta-lactam__class A beta-lactamase
H1.3	k87_85599_1_75313	g__Bacteroides	tetracycline__tet37
H1.3	k87_108199_1_122420	g__Bacteroides	beta-lactam__class A beta-lactamase
H1.3	k87_141121_1_6073	g__Bacteroides	tetracycline__tetQ
H1.3	k87_479552_1_1572	g__Bacteroides	tetracycline__tet37
H1.3	k87_640248_1_123602	g__Bacteroides	tetracycline__tet37
H1.3	k87_725222_1_24284	g__Bacteroides	multidrug__abeS
H1.3	k87_953618_1_15965	g__Bacteroides	tetracycline__tet37
H1.3	k87_953863_1_1233	g__Bacteroides	tetracycline__tet37
H1.3	k87_1002405_1_902	g__Bacteroides	tetracycline__tet37
H1.5	k87_28112_1_42922	g__Bacteroides	beta-lactam__class A beta-lactamase
H1.5	k87_38598_1_14978	g__Bacteroides	tetracycline__tetQ
H1.5	k87_53459_1_36780	g__Bacteroides	multidrug__abeS
H1.5	k87_90933_1_22951	g__Bacteroides	beta-lactam__class A beta-lactamase
H1.5	k87_122572_1_61334	g__Bacteroides	macrolide-lincosamide-streptogramin__ermF
H1.5	k87_161504_1_33804	g__Bacteroides	tetracycline__tet37
H1.5	k87_163972_1_58656	g__Bacteroides	tetracycline__tet37
H1.5	k87_228340_1_52661	g__Bacteroides	beta-lactam__class A beta-lactamase
H1.5	k87_284485_1_99812	g__Bacteroides	tetracycline__tet37
H1.6	k87_16715_1_12576	g__Bacteroides	beta-lactam__class A beta-lactamase
H1.6	k87_28507_1_41986	g__Bacteroides	beta-lactam__class A beta-lactamase
H1.6	k87_54327_1_6343	g__Bacteroides	beta-lactam__class A beta-lactamase
H1.6	k87_55363_1_2102	g__Bacteroides	macrolide-lincosamide-streptogramin__ermF
H1.6	k87_61117_1_52549	g__Bacteroides	tetracycline__tet37
H1.6	k87_103915_1_36485	g__Bacteroides	tetracycline__tet37
H1.6	k87_154603_1_1663	g__Bacteroides	tetracycline__tet37
H1.6	k87_181533_1_208195	g__Bacteroides	tetracycline__tet37
H1.6	k87_189089_1_23957	g__Bacteroides	macrolide-lincosamide-streptogramin__mefA
H1.6	k87_264842_1_15253	g__Bacteroides	multidrug__abeS
H1.6	k87_491968_1_18729	g__Bacteroides	beta-lactam__class A beta-lactamase
H1.6	k87_613289_1_9121	g__Bacteroides	tetracycline__tet37
H1.6	k87_620954_1_6316	g__Bacteroides	beta-lactam__class A beta-lactamase
H1.7	k87_79212_1_815	g__Bacteroides	beta-lactam__class A beta-lactamase
H1.7	k87_104389_1_853	g__Bacteroides	beta-lactam__CfxA2
H1.7	k87_139161_1_5077	g__Bacteroides	multidrug__abeS
H1.7	k87_239707_1_1403	g__Bacteroides	tetracycline__tetX
H1.7	k87_268969_1_9712	g__Bacteroides	tetracycline__tet37
H1.7	k87_274552_1_1942	g__Bacteroides	tetracycline__tetQ
H1.7	k87_357033_1_3400	g__Bacteroides	tetracycline__tet37
H1.7	k87_528745_1_10218	g__Bacteroides	beta-lactam__class A beta-lactamase
H1.7	k87_594378_1_691	g__Bacteroides	beta-lactam__class A beta-lactamase
H1.7	k87_699821_1_2200	g__Bacteroides	macrolide-lincosamide-streptogramin__ermF
H1.7	k87_744923_1_555	g__Bacteroides	tetracycline__tet37
H1.7	k87_754261_1_605	g__Bacteroides	tetracycline__tet37
H1.7	k87_781753_1_3624	g__Bacteroides	tetracycline__tet37
H1.7	k87_832020_1_1070	g__Bacteroides	tetracycline__tet37
H1.7	k87_924019_1_749	g__Bacteroides	beta-lactam__class A beta-lactamase
H1.8	k87_3557_1_1741	g__Bacteroides	tetracycline__tet37
H1.8	k87_52634_1_820	g__Bacteroides	tetracycline__tet37
H1.8	k87_65845_1_2612	g__Bacteroides	beta-lactam__class A beta-lactamase
H1.8	k87_89564_1_1521	g__Bacteroides	macrolide-lincosamide-streptogramin__mefA
H1.8	k87_472205_1_1312	g__Bacteroides	tetracycline__tet37
H1.8	k87_496827_1_857	g__Bacteroides	beta-lactam__CfxA2
H1.8	k87_610362_1_4834	g__Bacteroides	tetracycline__tet37
H1.8	k87_693761_1_763	g__Bacteroides	beta-lactam__class A beta-lactamase
H1.8	k87_757890_1_2505	g__Bacteroides	beta-lactam__class A beta-lactamase
H1.8	k87_887943_1_1375	g__Bacteroides	tetracycline__tet37
H2.1	k87_5086_1_7174	g__Bacteroides	beta-lactam__class A beta-lactamase
H2.1	k87_6038_1_19952	g__Bacteroides	beta-lactam__class A beta-lactamase
H2.1	k87_64495_1_23170	g__Bacteroides	tetracycline__tet37
H2.1	k87_124511_1_42799	g__Bacteroides	beta-lactam__class A beta-lactamase
H2.1	k87_162565_1_45865	g__Bacteroides	tetracycline__tet37
H2.1	k87_351961_1_7428	g__Bacteroides	tetracycline__tet37
H2.1	k87_360932_1_1709	g__Bacteroides	macrolide-lincosamide-streptogramin__ermF
H2.10	k87_74626_1_830	g__Bacteroides	beta-lactam__class A beta-lactamase
H2.10	k87_107924_1_34364	g__Bacteroides	tetracycline__tet37
H2.10	k87_154565_1_2230	g__Bacteroides	tetracycline__tet37
H2.10	k87_301392_1_1946	g__Bacteroides	tetracycline__tet37
H2.10	k87_374597_1_557	g__Bacteroides	tetracycline__tet37
H2.10	k87_603483_1_680	g__Bacteroides	beta-lactam__class A beta-lactamase
H2.10	k87_635382_1_735	g__Bacteroides	tetracycline__tet37
H2.10	k87_654230_1_808	g__Bacteroides	beta-lactam__class A beta-lactamase
H2.10	k87_677841_1_713	g__Bacteroides	beta-lactam__class A beta-lactamase
H2.10	k87_728105_1_3106	g__Bacteroides	beta-lactam__class A beta-lactamase
H2.10	k87_735663_1_694	g__Bacteroides	beta-lactam__class A beta-lactamase
H2.10	k87_747557_1_1595	g__Bacteroides	beta-lactam__CfxA2
H2.2	k87_6735_1_32403	g__Bacteroides	tetracycline__tet37
H2.2	k87_16607_1_1968	g__Bacteroides	sulfonamide__sul2
H2.2	k87_18806_1_4977	g__Bacteroides	tetracycline__tet37
H2.2	k87_33337_1_16725	g__Bacteroides	beta-lactam__class A beta-lactamase
H2.2	k87_34389_1_2030	g__Bacteroides	beta-lactam__class A beta-lactamase
H2.2	k87_54649_1_5047	g__Bacteroides	tetracycline__tet37
H2.2	k87_58057_1_54815	g__Bacteroides	beta-lactam__class A beta-lactamase
H2.2	k87_107340_1_27815	g__Bacteroides	multidrug__abeS
H2.2	k87_126238_1_56382	g__Bacteroides	tetracycline__tet37
H2.2	k87_129684_1_1672	g__Bacteroides	tetracycline__tetX
H2.2	k87_213314_1_29609	g__Bacteroides	tetracycline__tet37
H2.2	k87_241326_1_17511	g__Bacteroides	beta-lactam__class A beta-lactamase
H2.3	k87_53412_1_90220	g__Bacteroides	tetracycline__tet37
H2.3	k87_54390_1_2809	g__Bacteroides	beta-lactam__class A beta-lactamase
H2.3	k87_68776_1_9079	g__Bacteroides	tetracycline__tet37
H2.3	k87_68863_1_1962	g__Bacteroides	macrolide-lincosamide-streptogramin__ermF
H2.3	k87_84639_1_17257	g__Bacteroides	beta-lactam__class A beta-lactamase
H2.3	k87_85556_1_21816	g__Bacteroides	beta-lactam__class A beta-lactamase
H2.3	k87_112826_1_56533	g__Bacteroides	bacitracin__bacA
H2.3	k87_115604_1_10574	g__Bacteroides	beta-lactam__class A beta-lactamase
H2.3	k87_135571_1_884	g__Bacteroides	tetracycline__tet37
H2.3	k87_244429_1_1678	g__Bacteroides	tetracycline__tet37
H2.3	k87_244947_1_1680	g__Bacteroides	tetracycline__tet37
H2.3	k87_254393_1_14475	g__Bacteroides	tetracycline__tet37
H2.3	k87_268819_1_5015	g__Bacteroides	beta-lactam__class A beta-lactamase
H2.3	k87_270779_1_4652	g__Bacteroides	beta-lactam__CfxA2
H2.4	k87_23614_1_1718	g__Bacteroides	tetracycline__tet37
H2.4	k87_49755_1_36866	g__Bacteroides	tetracycline__tet37
H2.4	k87_51155_1_24316	g__Bacteroides	tetracycline__tet37
H2.4	k87_59410_1_2947	g__Bacteroides	tetracycline__tet37
H2.4	k87_68385_1_4564	g__Bacteroides	beta-lactam__class A beta-lactamase
H2.4	k87_93399_1_1662	g__Bacteroides	tetracycline__tetX
H2.4	k87_98069_1_1038	g__Bacteroides	bacitracin__bacA
H2.4	k87_104317_1_24714	g__Bacteroides	tetracycline__tet37
H2.4	k87_107626_1_1349	g__Bacteroides	tetracycline__tetQ
H2.4	k87_148782_1_1221	g__Bacteroides	tetracycline__tet37
H2.4	k87_213710_1_15194	g__Bacteroides	beta-lactam__class A beta-lactamase
H2.4	k87_220979_1_817	g__Bacteroides	beta-lactam__class A beta-lactamase
H2.4	k87_225236_1_51857	g__Bacteroides	tetracycline__tet37
H2.4	k87_254015_1_36625	g__Bacteroides	tetracycline__tet37
H2.4	k87_258204_1_20189	g__Bacteroides	beta-lactam__class A beta-lactamase
H2.4	k87_407640_1_2500	g__Bacteroides	macrolide-lincosamide-streptogramin__mefA
H2.4	k87_462312_1_18696	g__Bacteroides	beta-lactam__class A beta-lactamase
H2.4	k87_525678_1_1609	g__Bacteroides	beta-lactam__class A beta-lactamase
H2.4	k87_531240_1_2168	g__Bacteroides	macrolide-lincosamide-streptogramin__ermF
H2.4	k87_663755_1_2615	g__Bacteroides	beta-lactam__class A beta-lactamase
H2.4	k87_670467_1_1649	g__Bacteroides	beta-lactam__class A beta-lactamase
H2.5	k87_192224_1_1232	g__Bacteroides	tetracycline__tet37
H2.6	k87_7166_1_10521	g__Bacteroides	tetracycline__tet37
H2.6	k87_15279_1_4274	g__Bacteroides	beta-lactam__CfxA2
H2.6	k87_33685_1_49060	g__Bacteroides	tetracycline__tet37
H2.6	k87_48148_1_15927	g__Bacteroides	beta-lactam__class A beta-lactamase
H2.6	k87_52744_1_82900	g__Bacteroides	beta-lactam__class A beta-lactamase
H2.6	k87_105813_1_1013	g__Bacteroides	beta-lactam__OXA-209
H2.6	k87_108057_1_12890	g__Bacteroides	tetracycline__tet37
H2.6	k87_113864_1_59927	g__Bacteroides	tetracycline__tet37
H2.6	k87_178373_1_44997	g__Bacteroides	beta-lactam__metallo-beta-lactamase
H2.6	k87_210607_1_859	g__Bacteroides	beta-lactam__CfxA2
H2.6	k87_242526_1_732	g__Bacteroides	beta-lactam__class A beta-lactamase
H2.6	k87_269004_1_763	g__Bacteroides	beta-lactam__class A beta-lactamase
H2.7	k87_13391_1_29597	g__Bacteroides	tetracycline__tet37
H2.7	k87_30288_1_21337	g__Bacteroides	tetracycline__tet37
H2.7	k87_33817_1_10751	g__Bacteroides	beta-lactam__class A beta-lactamase
H2.7	k87_44173_1_27807	g__Bacteroides	beta-lactam__ccrA
H2.7	k87_72989_1_49226	g__Bacteroides	tetracycline__tet37
H2.7	k87_80975_1_5385	g__Bacteroides	tetracycline__tet37
H2.7	k87_135992_1_26671	g__Bacteroides	tetracycline__tet37
H2.7	k87_155738_1_2350	g__Bacteroides	multidrug__abeS
H2.7	k87_175406_1_1993	g__Bacteroides	beta-lactam__class A beta-lactamase
H2.7	k87_273475_1_5554	g__Bacteroides	tetracycline__tet37
H2.7	k87_334389_1_2059	g__Bacteroides	tetracycline__tet37
H2.8	k87_6671_1_20018	g__Bacteroides	beta-lactam__class A beta-lactamase
H2.8	k87_19161_1_17332	g__Bacteroides	tetracycline__tet37
H2.8	k87_35240_1_7793	g__Bacteroides	beta-lactam__class A beta-lactamase
H2.8	k87_52085_1_17031	g__Bacteroides	multidrug__abeS
H2.8	k87_198590_1_3144	g__Bacteroides	tetracycline__tet37
H2.8	k87_207560_1_10818	g__Bacteroides	beta-lactam__class A beta-lactamase
H2.8	k87_322858_1_26557	g__Bacteroides	tetracycline__tet37
H2.8	k87_331046_1_26695	g__Bacteroides	beta-lactam__class A beta-lactamase
H2.8	k87_419853_1_1756	g__Bacteroides	tetracycline__tet37
H2.8	k87_428425_1_6682	g__Bacteroides	macrolide-lincosamide-streptogramin__ermF
H2.8	k87_432237_1_3329	g__Bacteroides	tetracycline__tet37
H2.9	k87_1932_1_43555	g__Bacteroides	beta-lactam__class A beta-lactamase
H2.9	k87_50534_1_62238	g__Bacteroides	tetracycline__tet37
H2.9	k87_58832_1_37031	g__Bacteroides	tetracycline__tet37
H2.9	k87_94544_1_30933	g__Bacteroides	beta-lactam__class A beta-lactamase
H2.9	k87_110794_1_13095	g__Bacteroides	tetracycline__tetQ
H2.9	k87_112688_1_28500	g__Bacteroides	beta-lactam__class A beta-lactamase
H2.9	k87_128807_1_23317	g__Bacteroides	beta-lactam__metallo-beta-lactamase
H2.9	k87_184469_1_12704	g__Bacteroides	tetracycline__tet37
H2.9	k87_219694_1_3107	g__Bacteroides	tetracycline__tet37
H2.9	k87_221713_1_19411	g__Bacteroides	tetracycline__tet37
H2.9	k87_266795_1_18426	g__Bacteroides	beta-lactam__class A beta-lactamase
H2.9	k87_271026_1_876	g__Bacteroides	bacitracin__bacA
H2.9	k87_379269_1_34253	g__Bacteroides	tetracycline__tet37
H2.9	k87_420926_1_8180	g__Bacteroides	macrolide-lincosamide-streptogramin__mefA
H2.9	k87_463293_1_1592	g__Bacteroides	tetracycline__tet37
H2.9	k87_485058_1_3599	g__Bacteroides	multidrug__abeS
H2.9	k87_487223_1_23407	g__Bacteroides	tetracycline__tet37
H2.9	k87_541292_1_3511	g__Bacteroides	beta-lactam__class A beta-lactamase
H2.9	k87_559280_1_542	g__Bacteroides	tetracycline__tet37
H3.1	k87_8884_1_3316	g__Bacteroides	bacitracin__bacA
H3.1	k87_9974_1_9481	g__Bacteroides	tetracycline__tet37
H3.1	k87_12670_1_64490	g__Bacteroides	tetracycline__tet37
H3.1	k87_30078_1_51699	g__Bacteroides	beta-lactam__class A beta-lactamase
H3.1	k87_56011_1_17256	g__Bacteroides	beta-lactam__class A beta-lactamase
H3.1	k87_69071_1_509	g__Bacteroides	beta-lactam__class A beta-lactamase
H3.1	k87_69342_1_1728	g__Bacteroides	tetracycline__tet37
H3.1	k87_184835_1_1228	g__Bacteroides	tetracycline__tet37
H3.1	k87_222589_1_3646	g__Bacteroides	beta-lactam__class A beta-lactamase
H3.1	k87_306786_1_56162	g__Bacteroides	tetracycline__tet37
H3.1	k87_323978_1_13803	g__Bacteroides	beta-lactam__class A beta-lactamase
H3.1	k87_422337_1_818	g__Bacteroides	beta-lactam__class A beta-lactamase
H3.1	k87_431756_1_1240	g__Bacteroides	beta-lactam__CfxA2
H3.1	k87_438026_1_4030	g__Bacteroides	macrolide-lincosamide-streptogramin__ermG
H3.1	k87_462410_1_1084	g__Bacteroides	tetracycline__tet37
H3.2	k87_5585_1_20752	g__Bacteroides	beta-lactam__class A beta-lactamase
H3.2	k87_10391_1_4466	g__Bacteroides	beta-lactam__CfxA2
H3.2	k87_34645_1_9959	g__Bacteroides	tetracycline__tet37
H3.2	k87_49068_1_1726	g__Bacteroides	beta-lactam__class A beta-lactamase
H3.2	k87_72302_1_56679	g__Bacteroides	beta-lactam__class A beta-lactamase
H3.2	k87_118831_1_23649	g__Bacteroides	tetracycline__tet37
H3.2	k87_120733_1_22518	g__Bacteroides	tetracycline__tet37
H3.2	k87_141732_1_1596	g__Bacteroides	tetracycline__tet37
H3.2	k87_153726_1_31784	g__Bacteroides	beta-lactam__class A beta-lactamase
H3.2	k87_496182_1_6524	g__Bacteroides	multidrug__abeS
H3.3	k87_10604_1_10777	g__Bacteroides	beta-lactam__class A beta-lactamase
H3.3	k87_23922_1_76234	g__Bacteroides	tetracycline__tet37
H3.3	k87_64130_1_10886	g__Bacteroides	beta-lactam__class A beta-lactamase
H3.3	k87_105444_1_2550	g__Bacteroides	beta-lactam__class A beta-lactamase
H3.3	k87_120109_1_3447	g__Bacteroides	tetracycline__tet37
H3.3	k87_142701_1_6496	g__Bacteroides	beta-lactam__class A beta-lactamase
H3.3	k87_154512_1_76956	g__Bacteroides	beta-lactam__class A beta-lactamase
H3.3	k87_163813_1_58273	g__Bacteroides	tetracycline__tet37
H3.3	k87_168264_1_6111	g__Bacteroides	bacitracin__bacA
H3.3	k87_168810_1_38296	g__Bacteroides	tetracycline__tet37
H3.3	k87_187987_1_61069	g__Bacteroides	tetracycline__tet37
H3.3	k87_206492_1_36915	g__Bacteroides	beta-lactam__metallo-beta-lactamase
H3.3	k87_214716_1_15291	g__Bacteroides	tetracycline__tet37
H3.3	k87_323942_1_12504	g__Bacteroides	tetracycline__tet37
H3.4	k87_24375_1_1623	g__Bacteroides	tetracycline__tet37
H3.4	k87_37744_1_1558	g__Bacteroides	tetracycline__tet37
H3.4	k87_75937_1_40917	g__Bacteroides	tetracycline__tet37
H3.4	k87_170657_1_18124	g__Bacteroides	macrolide-lincosamide-streptogramin__ermF
H3.4	k87_173914_1_600	g__Bacteroides	beta-lactam__class A beta-lactamase
H3.4	k87_198088_1_2235	g__Bacteroides	beta-lactam__class A beta-lactamase
H3.4	k87_207599_1_5613	g__Bacteroides	tetracycline__tet37
H3.4	k87_213126_1_4171	g__Bacteroides	sulfonamide__sul2
H3.4	k87_213126_1_4171	g__Bacteroides	aminoglycoside__aph(3'')-I
H3.4	k87_213126_1_4171	g__Bacteroides	aminoglycoside__aph(6)-I
H3.4	k87_213126_1_4171	g__Bacteroides	aminoglycoside__aph(3')-I
H3.4	k87_226421_1_19165	g__Bacteroides	tetracycline__tet37
H3.4	k87_230659_1_844	g__Bacteroides	macrolide-lincosamide-streptogramin__ermF
H3.4	k87_252061_1_2459	g__Bacteroides	beta-lactam__class A beta-lactamase
H3.4	k87_274475_1_1299	g__Bacteroides	beta-lactam__class A beta-lactamase
H3.4	k87_282971_1_14597	g__Bacteroides	tetracycline__tet37
H3.4	k87_311889_1_1197	g__Bacteroides	aminoglycoside__ant(9)-I
H3.4	k87_330765_1_3736	g__Bacteroides	tetracycline__tet37
H3.4	k87_366060_1_1016	g__Bacteroides	beta-lactam__class A beta-lactamase
H3.4	k87_417060_1_6213	g__Bacteroides	tetracycline__tet37
H3.4	k87_535908_1_5009	g__Bacteroides	beta-lactam__class A beta-lactamase
H3.4	k87_566591_1_899	g__Bacteroides	beta-lactam__class A beta-lactamase
H3.5	k87_7396_1_8189	g__Bacteroides	bacitracin__bacA
H3.5	k87_10793_1_9592	g__Bacteroides	beta-lactam__class A beta-lactamase
H3.5	k87_81962_1_6576	g__Bacteroides	multidrug__abeS
H3.5	k87_131410_1_523	g__Bacteroides	beta-lactam__class A beta-lactamase
H3.5	k87_140352_1_59626	g__Bacteroides	tetracycline__tet37
H3.5	k87_154410_1_1591	g__Bacteroides	bacitracin__bacA
H3.5	k87_183513_1_5516	g__Bacteroides	beta-lactam__class A beta-lactamase
H3.5	k87_183618_1_5315	g__Bacteroides	beta-lactam__class A beta-lactamase
H3.5	k87_206709_1_11390	g__Bacteroides	tetracycline__tet37
H3.5	k87_212271_1_28539	g__Bacteroides	beta-lactam__class A beta-lactamase
H3.5	k87_230981_1_8056	g__Bacteroides	tetracycline__tet37
H3.5	k87_235903_1_1598	g__Bacteroides	beta-lactam__metallo-beta-lactamase
H3.5	k87_247303_1_18416	g__Bacteroides	tetracycline__tet37
H3.5	k87_251045_1_3482	g__Bacteroides	macrolide-lincosamide-streptogramin__ermG
H3.5	k87_278235_1_26196	g__Bacteroides	tetracycline__tet37
H3.5	k87_300221_1_4259	g__Bacteroides	beta-lactam__class A beta-lactamase
H3.5	k87_303969_1_3674	g__Bacteroides	tetracycline__tet37
H3.5	k87_320272_1_19883	g__Bacteroides	tetracycline__tet37
H3.5	k87_467525_1_1308	g__Bacteroides	beta-lactam__class A beta-lactamase
H3.6	k87_7278_1_11763	g__Bacteroides	tetracycline__tetX
H3.6	k87_7278_1_11763	g__Bacteroides	tetracycline__tetX
H3.6	k87_109048_1_36695	g__Bacteroides	beta-lactam__class A beta-lactamase
H3.6	k87_134925_1_2479	g__Bacteroides	macrolide-lincosamide-streptogramin__ermG
H3.6	k87_308133_1_6689	g__Bacteroides	tetracycline__tet37
H3.7	k87_43659_1_6663	g__Bacteroides	beta-lactam__class A beta-lactamase
H3.7	k87_48997_1_1189	g__Bacteroides	tetracycline__tetQ
H3.7	k87_108281_1_9816	g__Bacteroides	multidrug__abeS
H3.7	k87_135704_1_1432	g__Bacteroides	beta-lactam__class A beta-lactamase
H3.7	k87_160479_1_2385	g__Bacteroides	tetracycline__tet37
H3.7	k87_165708_1_10721	g__Bacteroides	beta-lactam__class A beta-lactamase
H3.7	k87_166135_1_1411	g__Bacteroides	beta-lactam__class A beta-lactamase
H3.7	k87_188971_1_1476	g__Bacteroides	beta-lactam__CfxA2
H3.7	k87_242522_1_1098	g__Bacteroides	beta-lactam__class A beta-lactamase
H3.7	k87_257328_1_21903	g__Bacteroides	tetracycline__tet37
H3.7	k87_269379_1_592	g__Bacteroides	beta-lactam__class A beta-lactamase
H3.7	k87_271298_1_989	g__Bacteroides	beta-lactam__class A beta-lactamase
H3.7	k87_303387_1_4362	g__Bacteroides	tetracycline__tet37
H3.7	k87_304153_1_13839	g__Bacteroides	tetracycline__tet37
H3.7	k87_334327_1_1054	g__Bacteroides	tetracycline__tetX
H3.7	k87_361466_1_2619	g__Bacteroides	tetracycline__tet37
H3.7	k87_373379_1_881	g__Bacteroides	tetracycline__tet37
H3.7	k87_386259_1_5852	g__Bacteroides	bacitracin__bacA
H3.7	k87_417966_1_1543	g__Bacteroides	aminoglycoside__aph(3')-I
H3.7	k87_422545_1_1108	g__Bacteroides	macrolide-lincosamide-streptogramin__mefA
H3.7	k87_503191_1_678	g__Bacteroides	beta-lactam__class A beta-lactamase
H3.8	k87_620_1_6321	g__Bacteroides	tetracycline__tet37
H3.8	k87_79179_1_48649	g__Bacteroides	tetracycline__tet37
H3.8	k87_89526_1_1642	g__Bacteroides	beta-lactam__class A beta-lactamase
H3.8	k87_91998_1_6952	g__Bacteroides	tetracycline__tetQ
H3.8	k87_93274_1_35061	g__Bacteroides	beta-lactam__class A beta-lactamase
H3.8	k87_140216_1_36092	g__Bacteroides	beta-lactam__class A beta-lactamase
H3.8	k87_156365_1_25807	g__Bacteroides	tetracycline__tet37
H3.8	k87_184462_1_56173	g__Bacteroides	multidrug__abeS
H3.8	k87_222572_1_7872	g__Bacteroides	tetracycline__tet37
H3.8	k87_304667_1_658	g__Bacteroides	beta-lactam__CfxA2
H3.8	k87_373841_1_1148	g__Bacteroides	beta-lactam__class A beta-lactamase
H3.9	k87_11590_1_51703	g__Bacteroides	tetracycline__tet37
H3.9	k87_16911_1_5678	g__Bacteroides	tetracycline__tet37
H3.9	k87_21913_1_35173	g__Bacteroides	tetracycline__tet37
H3.9	k87_22350_1_150492	g__Bacteroides	tetracycline__tet37
H3.9	k87_46288_1_1997	g__Bacteroides	tetracycline__tet37
H3.9	k87_57662_1_17681	g__Bacteroides	beta-lactam__class A beta-lactamase
H3.9	k87_72878_1_7236	g__Bacteroides	beta-lactam__class A beta-lactamase
H3.9	k87_95448_1_56050	g__Bacteroides	tetracycline__tet37
H3.9	k87_117825_1_40602	g__Bacteroides	tetracycline__tet37
H3.9	k87_155841_1_2262	g__Bacteroides	beta-lactam__class A beta-lactamase
H3.9	k87_194331_1_1802	g__Bacteroides	tetracycline__tetX
H3.9	k87_303892_1_658	g__Bacteroides	beta-lactam__class A beta-lactamase
H3.9	k87_357417_1_24840	g__Bacteroides	beta-lactam__class A beta-lactamase
H3.9	k87_361314_1_746	g__Bacteroides	beta-lactam__class A beta-lactamase
H3.9	k87_389875_1_1011	g__Bacteroides	beta-lactam__OXA-209
H3.9	k87_482855_1_73729	g__Bacteroides	beta-lactam__class A beta-lactamase
H3.9	k87_504181_1_18381	g__Bacteroides	beta-lactam__class A beta-lactamase
H3.9	k87_593261_1_4675	g__Bacteroides	beta-lactam__class A beta-lactamase
H2.4	k87_209033_1_151193	g__Barnesiella	tetracycline__tet37
H1.1	k87_176812_1_789	g__Bacillus	vancomycin__vanR
H1.10	k87_116654_1_788	g__Bacillus	florfenicol__cfr
H1.11	k87_366018_1_2537	g__Bacillus	bacitracin__bacA
H1.8	k87_234792_1_5045	g__Bacillus	bacitracin__bacA
H2.10	k87_33853_1_1081	g__Bacillus	vancomycin__vanR
H2.4	k87_341209_1_699	g__Bacillus	vancomycin__vanR
H2.5	k87_76705_1_32944	g__Bacillus	bacitracin__bacA
H3.6	k87_92197_1_10641	g__Bacillus	vancomycin__vanG
H1.1	k87_63328_1_19257	g__Alistipes	fosmidomycin__rosA
H1.1	k87_100064_1_16857	g__Alistipes	tetracycline__tet37
H1.11	k87_122195_1_3286	g__Alistipes	fosmidomycin__rosA
H1.11	k87_265273_1_1186	g__Alistipes	fosmidomycin__rosA
H1.11	k87_560660_1_1640	g__Alistipes	tetracycline__tet37
H1.2	k87_4902_1_695	g__Alistipes	fosmidomycin__rosA
H1.2	k87_86289_1_10158	g__Alistipes	fosmidomycin__rosA
H1.2	k87_138067_1_1600	g__Alistipes	tetracycline__tet37
H1.2	k87_279977_1_14225	g__Alistipes	fosmidomycin__rosA
H1.2	k87_429286_1_569	g__Alistipes	multidrug__multidrug_transporter
H1.2	k87_586977_1_1050	g__Alistipes	tetracycline__tet37
H1.2	k87_664401_1_867	g__Alistipes	fosmidomycin__rosA
H1.3	k87_22991_1_67279	g__Alistipes	tetracycline__tet37
H1.3	k87_245142_1_67530	g__Alistipes	tetracycline__tet37
H1.3	k87_382036_1_242604	g__Alistipes	fosmidomycin__rosA
H1.3	k87_427083_1_5863	g__Alistipes	multidrug__multidrug_transporter
H1.3	k87_555551_1_15249	g__Alistipes	fosmidomycin__rosA
H1.6	k87_259037_1_52331	g__Alistipes	tetracycline__tet37
H1.6	k87_320425_1_28789	g__Alistipes	fosmidomycin__rosA
H1.7	k87_41362_1_130138	g__Alistipes	tetracycline__tet37
H1.7	k87_88590_1_43119	g__Alistipes	fosmidomycin__rosA
H1.7	k87_158496_1_31707	g__Alistipes	fosmidomycin__rosA
H1.7	k87_608675_1_12699	g__Alistipes	fosmidomycin__rosA
H1.7	k87_766778_1_1754	g__Alistipes	tetracycline__tet37
H1.7	k87_873976_1_2453	g__Alistipes	multidrug__multidrug_transporter
H1.8	k87_96346_1_1317	g__Alistipes	tetracycline__tet37
H1.8	k87_240059_1_81229	g__Alistipes	tetracycline__tet37
H1.8	k87_301644_1_29225	g__Alistipes	fosmidomycin__rosA
H1.8	k87_530844_1_13790	g__Alistipes	fosmidomycin__rosA
H2.10	k87_51069_1_2022	g__Alistipes	tetracycline__tet37
H2.10	k87_80932_1_21809	g__Alistipes	fosmidomycin__rosA
H2.10	k87_132318_1_11042	g__Alistipes	fosmidomycin__rosA
H2.10	k87_222579_1_4621	g__Alistipes	macrolide-lincosamide-streptogramin__ermF
H2.2	k87_18966_1_85975	g__Alistipes	fosmidomycin__rosA
H2.3	k87_10952_1_14508	g__Alistipes	tetracycline__tet37
H2.3	k87_223097_1_109860	g__Alistipes	fosmidomycin__rosA
H2.3	k87_330826_1_685	g__Alistipes	tetracycline__tet37
H2.4	k87_14932_1_23669	g__Alistipes	tetracycline__tet37
H2.4	k87_47807_1_36365	g__Alistipes	tetracycline__tet37
H2.4	k87_448709_1_926	g__Alistipes	tetracycline__tet37
H2.6	k87_22494_1_14809	g__Alistipes	tetracycline__tet37
H2.6	k87_109365_1_5715	g__Alistipes	fosmidomycin__rosA
H2.9	k87_4928_1_5203	g__Alistipes	fosmidomycin__rosA
H2.9	k87_11645_1_14689	g__Alistipes	tetracycline__tet37
H2.9	k87_124698_1_23536	g__Alistipes	multidrug__multidrug_transporter
H2.9	k87_135414_1_15400	g__Alistipes	fosmidomycin__rosA
H2.9	k87_306328_1_6513	g__Alistipes	tetracycline__tet37
H2.9	k87_334881_1_14129	g__Alistipes	fosmidomycin__rosA
H3.1	k87_58357_1_3463	g__Alistipes	tetracycline__tet37
H3.1	k87_93440_1_147807	g__Alistipes	fosmidomycin__rosA
H3.1	k87_173058_1_28523	g__Alistipes	fosmidomycin__rosA
H3.1	k87_207228_1_88860	g__Alistipes	tetracycline__tet37
H3.4	k87_50105_1_82396	g__Alistipes	fosmidomycin__rosA
H3.4	k87_222465_1_4220	g__Alistipes	tetracycline__tet37
H3.4	k87_268422_1_9039	g__Alistipes	multidrug__multidrug_transporter
H3.5	k87_16613_1_202305	g__Alistipes	tetracycline__tet37
H3.5	k87_38075_1_85623	g__Alistipes	fosmidomycin__rosA
H3.5	k87_407342_1_1295	g__Alistipes	fosmidomycin__rosA
H3.9	k87_31336_1_109136	g__Alistipes	fosmidomycin__rosA
H3.9	k87_153223_1_80121	g__Alistipes	tetracycline__tet37
H3.9	k87_171540_1_1868	g__Alistipes	multidrug__multidrug_transporter
H3.9	k87_186622_1_41403	g__Alistipes	fosmidomycin__rosA
H1.8	k87_676866_1_696	g__Alkaliphilus	vancomycin__vanR
H1.7	k87_220208_1_1436	g__	bacitracin__bacA
H2.2	k87_330997_1_586	g__Acetivibrio	bacitracin__bacA
H1.3	k87_144877_1_2573	g__Acidaminococcus	vancomycin__vanS
H3.9	k87_631404_1_1457	g__Acinetobacter	aminoglycoside__aph(6)-I
H1.10	k87_566499_1_645	g__Actinomyces	vancomycin__vanR
H1.1	k87_77711_1_1298	g__Acutalibacter	vancomycin__vanR
H1.9	k87_186672_1_3527	g__Adlercreutzia	tetracycline__tet32
H2.10	k87_565050_1_3796	g__Adlercreutzia	tetracycline__tet32
H1.11	k87_385606_1_690	g__Aeromonas	chloramphenicol__cat_chloramphenicol acetyltransferase
H1.7	k87_778931_1_1145	g__Aeromonas	chloramphenicol__cat_chloramphenicol acetyltransferase
H2.7	k87_145785_1_5608	g__Aeromonas	chloramphenicol__cat_chloramphenicol acetyltransferase
H2.8	k87_111696_1_641	g__Aeromonas	chloramphenicol__cat_chloramphenicol acetyltransferase
H3.1	k87_381756_1_640	g__Aeromonas	chloramphenicol__cat_chloramphenicol acetyltransferase
H3.3	k87_3843_1_5608	g__Aeromonas	chloramphenicol__cat_chloramphenicol acetyltransferase
H3.4	k87_407435_1_703	g__Aeromonas	macrolide-lincosamide-streptogramin__vatB
H3.9	k87_130882_1_5453	g__Aeromonas	chloramphenicol__cat_chloramphenicol acetyltransferase
H1.1	k87_119323_1_22929	g__Agathobacter	bacitracin__bacA
H1.11	k87_132922_1_16854	g__Agathobacter	bacitracin__bacA
H1.11	k87_221867_1_10790	g__Agathobacter	bacitracin__bacA
H1.2	k87_80587_1_79475	g__Agathobacter	bacitracin__bacA
H1.2	k87_204772_1_169853	g__Agathobacter	bacitracin__bacA
H1.2	k87_491191_1_8906	g__Agathobacter	bacitracin__bacA
H1.3	k87_101040_1_121638	g__Agathobacter	bacitracin__bacA
H1.4	k87_364292_1_8240	g__Agathobacter	bacitracin__bacA
H1.6	k87_29003_1_8919	g__Agathobacter	vancomycin__vanR
H1.6	k87_29003_1_8919	g__Agathobacter	vancomycin__vanU
H1.6	k87_416390_1_100074	g__Agathobacter	bacitracin__bacA
H1.7	k87_54064_1_22661	g__Agathobacter	bacitracin__bacA
H1.7	k87_490847_1_47967	g__Agathobacter	bacitracin__bacA
H1.7	k87_531930_1_605	g__Agathobacter	vancomycin__vanR
H1.9	k87_85062_1_191067	g__Agathobacter	bacitracin__bacA
H2.1	k87_96849_1_42295	g__Agathobacter	bacitracin__bacA
H2.10	k87_85780_1_1335	g__Agathobacter	vancomycin__vanS
H2.10	k87_418995_1_827	g__Agathobacter	aminoglycoside__aac(6')-I
H2.10	k87_604118_1_10014	g__Agathobacter	bacitracin__bacA
H2.2	k87_326319_1_12797	g__Agathobacter	vancomycin__vanR
H2.2	k87_326319_1_12797	g__Agathobacter	vancomycin__vanU
H2.4	k87_84310_1_2359	g__Agathobacter	bacitracin__bacA
H2.4	k87_550219_1_1345	g__Agathobacter	chloramphenicol__catD
H2.5	k87_274066_1_124346	g__Agathobacter	bacitracin__bacA
H2.6	k87_29986_1_255393	g__Agathobacter	bacitracin__bacA
H2.9	k87_130472_1_58888	g__Agathobacter	bacitracin__bacA
H2.9	k87_301872_1_7783	g__Agathobacter	tetracycline__tet32
H2.9	k87_414158_1_6057	g__Agathobacter	bacitracin__bacA
H3.1	k87_5920_1_21232	g__Agathobacter	bacitracin__bacA
H3.4	k87_246969_1_17876	g__Agathobacter	bacitracin__bacA
H3.5	k87_334498_1_142842	g__Agathobacter	bacitracin__bacA
H3.5	k87_351402_1_1809	g__Agathobacter	bacitracin__bacA
H3.7	k87_134658_1_8327	g__Agathobacter	vancomycin__vanU
H3.7	k87_134658_1_8327	g__Agathobacter	vancomycin__vanR
H3.8	k87_26650_1_98908	g__Agathobacter	bacitracin__bacA
H1.11	k87_482371_1_574	g__Aggregatibacter	unclassified__cAMP-regulatory protein
H1.1	k87_199653_1_113752	g__Akkermansia	multidrug__multidrug_transporter
H2.1	k87_315346_1_5423	g__Akkermansia	multidrug__abeS
H2.1	k87_474077_1_16553	g__Akkermansia	multidrug__multidrug_transporter
H3.9	k87_429440_1_800	g__Aliarcobacter	aminoglycoside__aph(3''')-III
H1.10	k87_158599_1_13586	g__Amedibacterium	vancomycin__vanU
H1.10	k87_209891_1_9352	g__Amedibacterium	vancomycin__vanR
H1.10	k87_303313_1_73559	g__Amedibacterium	tetracycline__tet44
H1.10	k87_348093_1_19152	g__Amedibacterium	bacitracin__bacA
H1.2	k87_542398_1_2370	g__Amedibacterium	bacitracin__bacA
H1.6	k87_28021_1_8362	g__Amedibacterium	tetracycline__tet44
H1.7	k87_832067_1_2077	g__Amedibacterium	vancomycin__vanU
H2.7	k87_332298_1_572	g__Amedibacterium	vancomycin__vanR
H2.9	k87_445052_1_7029	g__Amedibacterium	vancomycin__vanU
H3.1	k87_96714_1_2094	g__Amedibacterium	vancomycin__vanR
H3.1	k87_120993_1_5043	g__Amedibacterium	vancomycin__vanR
H3.3	k87_90743_1_9306	g__Amedibacterium	vancomycin__vanU
H3.6	k87_344693_1_4651	g__Amedibacterium	vancomycin__vanU
H3.9	k87_67834_1_1217	g__Amedibacterium	bacitracin__bacA
H2.9	k87_398941_1_1306	g__Aminipila	bacitracin__bacA
H3.4	k87_85714_1_652	g__Aminipila	vancomycin__vanR
H1.1	k87_29950_1_30678	g__Anaerobutyricum	bacitracin__bacA
H1.1	k87_292731_1_15997	g__Anaerobutyricum	bacitracin__bacA
H1.1	k87_325317_1_2826	g__Anaerobutyricum	vancomycin__vanS
H1.1	k87_436547_1_684	g__Anaerobutyricum	vancomycin__vanS
H1.1	k87_473144_1_2064	g__Anaerobutyricum	vancomycin__vanS
H1.11	k87_246137_1_1484	g__Anaerobutyricum	bacitracin__bacA
H1.11	k87_255159_1_2168	g__Anaerobutyricum	vancomycin__vanS
H1.11	k87_314217_1_547	g__Anaerobutyricum	bacitracin__bacA
H1.11	k87_324210_1_897	g__Anaerobutyricum	vancomycin__vanS
H1.11	k87_748209_1_685	g__Anaerobutyricum	vancomycin__vanS
H1.2	k87_41552_1_1552	g__Anaerobutyricum	vancomycin__vanS
H1.2	k87_106274_1_2436	g__Anaerobutyricum	vancomycin__vanS
H1.2	k87_253605_1_37520	g__Anaerobutyricum	bacitracin__bacA
H1.2	k87_448848_1_10273	g__Anaerobutyricum	vancomycin__vanS
H1.2	k87_492816_1_701	g__Anaerobutyricum	vancomycin__vanS
H1.2	k87_624370_1_3942	g__Anaerobutyricum	vancomycin__vanS
H1.3	k87_54111_1_5556	g__Anaerobutyricum	bacitracin__bacA
H1.3	k87_68653_1_19013	g__Anaerobutyricum	bacitracin__bacA
H1.3	k87_225679_1_2373	g__Anaerobutyricum	vancomycin__vanS
H1.3	k87_274321_1_553	g__Anaerobutyricum	vancomycin__vanS
H1.3	k87_547634_1_862	g__Anaerobutyricum	vancomycin__vanS
H1.3	k87_663241_1_2561	g__Anaerobutyricum	vancomycin__vanS
H1.4	k87_50997_1_1208	g__Anaerobutyricum	vancomycin__vanS
H1.4	k87_174604_1_4817	g__Anaerobutyricum	bacitracin__bacA
H1.4	k87_335454_1_23911	g__Anaerobutyricum	bacitracin__bacA
H1.4	k87_520905_1_1152	g__Anaerobutyricum	vancomycin__vanS
H1.4	k87_648348_1_4138	g__Anaerobutyricum	vancomycin__vanS
H1.4	k87_688283_1_2036	g__Anaerobutyricum	vancomycin__vanS
H1.5	k87_7944_1_8647	g__Anaerobutyricum	vancomycin__vanS
H1.5	k87_49337_1_1335	g__Anaerobutyricum	vancomycin__vanS
H1.5	k87_88955_1_12478	g__Anaerobutyricum	bacitracin__bcrA
H1.5	k87_152553_1_39589	g__Anaerobutyricum	bacitracin__bacA
H1.5	k87_661815_1_1230	g__Anaerobutyricum	unclassified__truncated putative response regulator ArlR
H1.6	k87_33806_1_3093	g__Anaerobutyricum	vancomycin__vanS
H1.6	k87_239500_1_17470	g__Anaerobutyricum	bacitracin__bacA
H1.6	k87_292199_1_2129	g__Anaerobutyricum	vancomycin__vanS
H1.6	k87_569029_1_2694	g__Anaerobutyricum	bacitracin__bacA
H1.7	k87_18276_1_4215	g__Anaerobutyricum	vancomycin__vanS
H1.7	k87_228461_1_42238	g__Anaerobutyricum	bacitracin__bacA
H1.7	k87_606891_1_802	g__Anaerobutyricum	vancomycin__vanS
H1.8	k87_18586_1_1771	g__Anaerobutyricum	bacitracin__bacA
H1.8	k87_231589_1_1506	g__Anaerobutyricum	vancomycin__vanS
H1.8	k87_281845_1_1130	g__Anaerobutyricum	bacitracin__bacA
H1.8	k87_465401_1_4164	g__Anaerobutyricum	vancomycin__vanS
H1.9	k87_766824_1_33866	g__Anaerobutyricum	bacitracin__bacA
H2.1	k87_179013_1_55642	g__Anaerobutyricum	bacitracin__bacA
H2.10	k87_48664_1_19013	g__Anaerobutyricum	bacitracin__bacA
H2.10	k87_54612_1_30530	g__Anaerobutyricum	bacitracin__bacA
H2.10	k87_116888_1_161679	g__Anaerobutyricum	vancomycin__vanR
H2.10	k87_185498_1_2292	g__Anaerobutyricum	vancomycin__vanS
H2.10	k87_288141_1_4167	g__Anaerobutyricum	vancomycin__vanS
H2.2	k87_20957_1_91040	g__Anaerobutyricum	bacitracin__bacA
H2.2	k87_100924_1_18987	g__Anaerobutyricum	vancomycin__vanS
H2.2	k87_137793_1_2613	g__Anaerobutyricum	vancomycin__vanS
H2.4	k87_39687_1_18572	g__Anaerobutyricum	bacitracin__bacA
H2.4	k87_66075_1_640	g__Anaerobutyricum	vancomycin__vanS
H2.4	k87_260155_1_7070	g__Anaerobutyricum	bacitracin__bacA
H2.5	k87_377699_1_53206	g__Anaerobutyricum	bacitracin__bacA
H2.5	k87_455164_1_1820	g__Anaerobutyricum	vancomycin__vanS
H2.6	k87_7954_1_1739	g__Anaerobutyricum	bacitracin__bacA
H2.6	k87_26784_1_23060	g__Anaerobutyricum	vancomycin__vanS
H2.7	k87_40341_1_10332	g__Anaerobutyricum	bacitracin__bacA
H2.7	k87_116412_1_12322	g__Anaerobutyricum	vancomycin__vanU
H2.7	k87_116412_1_12322	g__Anaerobutyricum	vancomycin__vanR
H2.9	k87_1006_1_32262	g__Anaerobutyricum	bacitracin__bacA
H2.9	k87_83978_1_2892	g__Anaerobutyricum	vancomycin__vanS
H2.9	k87_96100_1_1017	g__Anaerobutyricum	vancomycin__vanS
H2.9	k87_301279_1_22728	g__Anaerobutyricum	vancomycin__vanS
H3.1	k87_75018_1_40736	g__Anaerobutyricum	vancomycin__vanS
H3.1	k87_231773_1_895	g__Anaerobutyricum	vancomycin__vanS
H3.1	k87_266774_1_21723	g__Anaerobutyricum	bacitracin__bacA
H3.2	k87_455280_1_1891	g__Anaerobutyricum	vancomycin__vanS
H3.3	k87_118592_1_47538	g__Anaerobutyricum	bacitracin__bacA
H3.3	k87_451943_1_571	g__Anaerobutyricum	bacitracin__bacA
H3.4	k87_64802_1_48590	g__Anaerobutyricum	bacitracin__bacA
H3.5	k87_10808_1_15316	g__Anaerobutyricum	vancomycin__vanS
H3.5	k87_34320_1_4586	g__Anaerobutyricum	vancomycin__vanS
H3.5	k87_414687_1_7472	g__Anaerobutyricum	bacitracin__bacA
H3.6	k87_44431_1_22726	g__Anaerobutyricum	vancomycin__vanS
H3.6	k87_101020_1_21873	g__Anaerobutyricum	bacitracin__bacA
H3.6	k87_120121_1_2430	g__Anaerobutyricum	vancomycin__vanS
H3.6	k87_226614_1_4562	g__Anaerobutyricum	vancomycin__vanS
H3.7	k87_296893_1_67605	g__Anaerobutyricum	bacitracin__bacA
H3.7	k87_360117_1_571	g__Anaerobutyricum	vancomycin__vanS
H3.7	k87_442181_1_3791	g__Anaerobutyricum	vancomycin__vanS
H3.8	k87_99014_1_14991	g__Anaerobutyricum	bacitracin__bacA
H3.8	k87_167945_1_4154	g__Anaerobutyricum	vancomycin__vanS
H3.8	k87_188511_1_2207	g__Anaerobutyricum	vancomycin__vanS
H3.8	k87_206520_1_1614	g__Anaerobutyricum	vancomycin__vanS
H3.9	k87_308439_1_2441	g__Anaerobutyricum	vancomycin__vanS
H3.9	k87_558980_1_47000	g__Anaerobutyricum	bacitracin__bacA
H1.2	k87_667826_1_691	g__Anaerocolumna	bacitracin__bacA
H1.3	k87_768269_1_5178	g__Anaerocolumna	vancomycin__vanR
H1.3	k87_885188_1_4164	g__Anaerocolumna	bacitracin__bacA
H2.1	k87_173180_1_56220	g__Anaerocolumna	chloramphenicol__cat_chloramphenicol acetyltransferase
H2.10	k87_674767_1_1421	g__Anaerocolumna	bacitracin__bacA
H3.2	k87_202742_1_1428	g__Anaerocolumna	bacitracin__bacA
H3.6	k87_244614_1_1230	g__Anaerocolumna	vancomycin__vanR
H1.1	k87_505988_1_2188	g__Anaerostipes	vancomycin__vanR
H1.11	k87_132419_1_21601	g__Anaerostipes	vancomycin__vanR
H1.11	k87_485742_1_5798	g__Anaerostipes	bacitracin__bacA
H1.2	k87_151091_1_16827	g__Anaerostipes	bacitracin__bacA
H1.2	k87_210794_1_8484	g__Anaerostipes	vancomycin__vanR
H1.3	k87_161974_1_3348	g__Anaerostipes	bacitracin__bacA
H1.3	k87_410023_1_2198	g__Anaerostipes	vancomycin__vanR
H1.3	k87_707384_1_1524	g__Anaerostipes	bacitracin__bacA
H1.3	k87_1040240_1_3738	g__Anaerostipes	vancomycin__vanR
H1.4	k87_88112_1_5581	g__Anaerostipes	vancomycin__vanR
H1.4	k87_246561_1_20955	g__Anaerostipes	bacitracin__bacA
H1.4	k87_379436_1_5623	g__Anaerostipes	vancomycin__vanR
H1.5	k87_76199_1_5711	g__Anaerostipes	vancomycin__vanR
H1.5	k87_441930_1_4784	g__Anaerostipes	bacitracin__bacA
H1.6	k87_256703_1_4358	g__Anaerostipes	bacitracin__bacA
H1.6	k87_358833_1_1033	g__Anaerostipes	vancomycin__vanR
H1.7	k87_48684_1_8546	g__Anaerostipes	vancomycin__vanU
H1.8	k87_601490_1_9568	g__Anaerostipes	vancomycin__vanR
H1.8	k87_807948_1_2001	g__Anaerostipes	bacitracin__bacA
H1.9	k87_165414_1_4847	g__Anaerostipes	bacitracin__bacA
H1.9	k87_493297_1_3753	g__Anaerostipes	vancomycin__vanR
H2.1	k87_259489_1_554	g__Anaerostipes	vancomycin__vanR
H2.1	k87_393743_1_1051	g__Anaerostipes	bacitracin__bacA
H2.10	k87_111457_1_2512	g__Anaerostipes	vancomycin__vanR
H2.10	k87_232014_1_6641	g__Anaerostipes	bacitracin__bacA
H2.2	k87_50589_1_1442	g__Anaerostipes	bacitracin__bacA
H2.2	k87_86640_1_1131	g__Anaerostipes	vancomycin__vanR
H2.2	k87_116292_1_548	g__Anaerostipes	bacitracin__bacA
H2.2	k87_274938_1_6981	g__Anaerostipes	vancomycin__vanR
H2.3	k87_41410_1_28567	g__Anaerostipes	vancomycin__vanR
H2.3	k87_46798_1_25619	g__Anaerostipes	bacitracin__bacA
H2.4	k87_58900_1_9722	g__Anaerostipes	vancomycin__vanR
H2.4	k87_331397_1_20028	g__Anaerostipes	bacitracin__bacA
H2.5	k87_45212_1_4121	g__Anaerostipes	vancomycin__vanR
H2.5	k87_344751_1_25395	g__Anaerostipes	bacitracin__bacA
H2.6	k87_215740_1_9207	g__Anaerostipes	vancomycin__vanR
H2.7	k87_106293_1_216355	g__Anaerostipes	macrolide-lincosamide-streptogramin__lsa
H2.7	k87_131888_1_144378	g__Anaerostipes	vancomycin__vanR
H2.7	k87_145712_1_71191	g__Anaerostipes	bacitracin__bacA
H2.8	k87_35567_1_42452	g__Anaerostipes	bacitracin__bacA
H2.8	k87_63450_1_33598	g__Anaerostipes	vancomycin__vanR
H2.9	k87_355444_1_27048	g__Anaerostipes	vancomycin__vanR
H2.9	k87_575837_1_15926	g__Anaerostipes	bacitracin__bacA
H3.1	k87_46420_1_8007	g__Anaerostipes	bacitracin__bacA
H3.1	k87_54658_1_37109	g__Anaerostipes	vancomycin__vanR
H3.1	k87_231233_1_681	g__Anaerostipes	bacitracin__bacA
H3.1	k87_467534_1_13139	g__Anaerostipes	vancomycin__vanR
H3.2	k87_18074_1_43429	g__Anaerostipes	bacitracin__bacA
H3.2	k87_42928_1_15754	g__Anaerostipes	vancomycin__vanR
H3.3	k87_160379_1_10513	g__Anaerostipes	bacitracin__bacA
H3.3	k87_171110_1_2403	g__Anaerostipes	macrolide-lincosamide-streptogramin__lsa
H3.3	k87_255838_1_13806	g__Anaerostipes	vancomycin__vanR
H3.4	k87_89026_1_10861	g__Anaerostipes	bacitracin__bacA
H3.4	k87_224831_1_4769	g__Anaerostipes	vancomycin__vanR
H3.6	k87_89531_1_44017	g__Anaerostipes	bacitracin__bacA
H3.6	k87_106798_1_26214	g__Anaerostipes	vancomycin__vanR
H3.8	k87_96887_1_11197	g__Anaerostipes	bacitracin__bacA
H3.8	k87_140064_1_7938	g__Anaerostipes	vancomycin__vanR
H3.8	k87_342984_1_6336	g__Anaerostipes	macrolide-lincosamide-streptogramin__lsa
H3.9	k87_327217_1_5622	g__Anaerostipes	vancomycin__vanR
H3.9	k87_532400_1_1210	g__Anaerostipes	vancomycin__vanR
H3.9	k87_593815_1_1588	g__Anaerostipes	bacitracin__bacA
H1.10	k87_169015_1_1995	g__Anaerotignum	macrolide-lincosamide-streptogramin__mefA
H1.3	k87_857930_1_1794	g__Anaerotignum	macrolide-lincosamide-streptogramin__mefA
H1.4	k87_121708_1_3237	g__Anaerotignum	macrolide-lincosamide-streptogramin__mefA
H1.6	k87_28712_1_3187	g__Anaerotignum	macrolide-lincosamide-streptogramin__mefA
H2.1	k87_216599_1_4703	g__Anaerotignum	macrolide-lincosamide-streptogramin__mefA
H2.10	k87_126676_1_2073	g__Anaerotignum	macrolide-lincosamide-streptogramin__mefA
H2.6	k87_197930_1_3091	g__Anaerotignum	macrolide-lincosamide-streptogramin__mefA
H2.8	k87_4212_1_3040	g__Anaerotignum	macrolide-lincosamide-streptogramin__mefA
H3.1	k87_210276_1_773	g__Anaerotignum	vancomycin__vanS
H3.1	k87_240891_1_685	g__Anaerotignum	unclassified__truncated putative response regulator ArlR
H3.8	k87_371443_1_1943	g__Anaerotignum	macrolide-lincosamide-streptogramin__mefA
H2.4	k87_298311_1_1467	g__Anaerotruncus	vancomycin__vanR
H2.8	k87_452460_1_1437	g__Anaerotruncus	vancomycin__vanU
H2.9	k87_543365_1_501	g__Aquibium	bacitracin__bacA
H1.1	k87_345226_1_600	g__Arthrobacter	vancomycin__vanG
H1.1	k87_605156_1_1535	g__Arthrobacter	bacitracin__bacA
H1.2	k87_71865_1_8682	g__Bifidobacterium	tetracycline__tetracycline_resistance_protein
H1.3	k87_231485_1_1285	g__Bifidobacterium	tetracycline__tetracycline_resistance_protein
H1.5	k87_234147_1_1517	g__Bifidobacterium	tetracycline__tetracycline_resistance_protein
H1.6	k87_15738_1_8741	g__Bifidobacterium	tetracycline__tetracycline_resistance_protein
H1.6	k87_592410_1_35037	g__Bifidobacterium	vancomycin__vanS
H1.7	k87_205924_1_7731	g__Bifidobacterium	tetracycline__tetW
H1.8	k87_103572_1_2527	g__Bifidobacterium	tetracycline__tetracycline_resistance_protein
H2.2	k87_116184_1_6585	g__Bifidobacterium	vancomycin__vanS
H2.4	k87_30708_1_10386	g__Bifidobacterium	tetracycline__tetracycline_resistance_protein
H2.8	k87_236357_1_4663	g__Bifidobacterium	vancomycin__vanS
H3.1	k87_245536_1_1556	g__Bifidobacterium	tetracycline__tetracycline_resistance_protein
H3.5	k87_13206_1_4607	g__Bifidobacterium	tetracycline__tetracycline_resistance_protein
H3.6	k87_57136_1_3413	g__Bifidobacterium	vancomycin__vanS
H3.8	k87_101349_1_1518	g__Bifidobacterium	vancomycin__vanS
H3.9	k87_449129_1_8661	g__Bifidobacterium	tetracycline__tetracycline_resistance_protein
H1.1	k87_1024_1_11294	g__Blautia	bacitracin__bacA
H1.1	k87_14941_1_13724	g__Blautia	bacitracin__bacA
H1.1	k87_101102_1_1264	g__Blautia	vancomycin__vanS
H1.1	k87_130367_1_42430	g__Blautia	macrolide-lincosamide-streptogramin__lsa
H1.1	k87_237110_1_3901	g__Blautia	vancomycin__vanS
H1.1	k87_237110_1_3901	g__Blautia	vancomycin__vanR
H1.1	k87_258448_1_15509	g__Blautia	vancomycin__vanR
H1.1	k87_420874_1_608	g__Blautia	vancomycin__vanR
H1.1	k87_516630_1_554	g__Blautia	vancomycin__vanS
H1.10	k87_100270_1_2033	g__Blautia	vancomycin__vanR
H1.10	k87_100270_1_2033	g__Blautia	vancomycin__vanS
H1.10	k87_180088_1_4392	g__Blautia	vancomycin__vanR
H1.10	k87_193212_1_24335	g__Blautia	vancomycin__vanR
H1.10	k87_228637_1_2044	g__Blautia	vancomycin__vanS
H1.10	k87_297128_1_1655	g__Blautia	vancomycin__vanR
H1.10	k87_624546_1_2517	g__Blautia	vancomycin__vanR
H1.11	k87_206769_1_14684	g__Blautia	bacitracin__bacA
H1.11	k87_322359_1_13221	g__Blautia	bacitracin__bacA
H1.11	k87_349225_1_4405	g__Blautia	vancomycin__vanR
H1.11	k87_349225_1_4405	g__Blautia	vancomycin__vanS
H1.11	k87_486429_1_19787	g__Blautia	bacitracin__bacA
H1.11	k87_516870_1_505	g__Blautia	vancomycin__vanS
H1.11	k87_544132_1_695	g__Blautia	vancomycin__vanS
H1.11	k87_550074_1_1851	g__Blautia	bacitracin__bacA
H1.11	k87_713624_1_556	g__Blautia	vancomycin__vanS
H1.11	k87_736842_1_4612	g__Blautia	vancomycin__vanR
H1.2	k87_14024_1_13204	g__Blautia	bacitracin__bacA
H1.2	k87_168268_1_600	g__Blautia	bacitracin__bcrA
H1.2	k87_199166_1_735	g__Blautia	vancomycin__vanS
H1.2	k87_320904_1_777	g__Blautia	bacitracin__bacA
H1.2	k87_388990_1_660	g__Blautia	vancomycin__vanS
H1.2	k87_424626_1_6769	g__Blautia	vancomycin__vanS
H1.2	k87_424626_1_6769	g__Blautia	vancomycin__vanR
H1.2	k87_664754_1_14054	g__Blautia	bacitracin__bacA
H1.2	k87_776846_1_1335	g__Blautia	bacitracin__bacA
H1.3	k87_5400_1_893	g__Blautia	bacitracin__bacA
H1.3	k87_53244_1_3104	g__Blautia	vancomycin__vanS
H1.3	k87_131058_1_1696	g__Blautia	bacitracin__bacA
H1.3	k87_143043_1_4188	g__Blautia	vancomycin__vanS
H1.3	k87_143043_1_4188	g__Blautia	vancomycin__vanR
H1.3	k87_204590_1_2240	g__Blautia	vancomycin__vanS
H1.3	k87_261991_1_4310	g__Blautia	bacitracin__bacA
H1.3	k87_278812_1_7073	g__Blautia	bacitracin__bacA
H1.3	k87_550828_1_15820	g__Blautia	bacitracin__bacA
H1.3	k87_598119_1_9353	g__Blautia	bacitracin__bacA
H1.3	k87_618628_1_842	g__Blautia	vancomycin__vanR
H1.3	k87_968763_1_574	g__Blautia	vancomycin__vanS
H1.4	k87_6553_1_12316	g__Blautia	bacitracin__bacA
H1.4	k87_10487_1_14013	g__Blautia	bacitracin__bacA
H1.4	k87_31251_1_14909	g__Blautia	bacitracin__bacA
H1.4	k87_159293_1_54068	g__Blautia	macrolide-lincosamide-streptogramin__lsa
H1.4	k87_297555_1_7762	g__Blautia	vancomycin__vanR
H1.4	k87_297555_1_7762	g__Blautia	vancomycin__vanS
H1.4	k87_315332_1_605	g__Blautia	vancomycin__vanS
H1.4	k87_406501_1_11290	g__Blautia	bacitracin__bacA
H1.4	k87_463920_1_2827	g__Blautia	bacitracin__bacA
H1.4	k87_549662_1_560	g__Blautia	vancomycin__vanS
H1.5	k87_5819_1_6128	g__Blautia	vancomycin__vanS
H1.5	k87_98201_1_17897	g__Blautia	bacitracin__bacA
H1.5	k87_128104_1_826	g__Blautia	bacitracin__bacA
H1.5	k87_192593_1_53225	g__Blautia	bacitracin__bacA
H1.5	k87_229245_1_1532	g__Blautia	vancomycin__vanS
H1.5	k87_330356_1_2494	g__Blautia	vancomycin__vanS
H1.5	k87_330356_1_2494	g__Blautia	vancomycin__vanR
H1.5	k87_461680_1_1298	g__Blautia	vancomycin__vanS
H1.5	k87_534281_1_128137	g__Blautia	bacitracin__bacA
H1.6	k87_56590_1_9483	g__Blautia	bacitracin__bacA
H1.6	k87_98546_1_7039	g__Blautia	macrolide-lincosamide-streptogramin__mefA
H1.6	k87_28712_1_3187	g__Anaerotignum	macrolide-lincosamide-streptogramin__mefA
H1.6	k87_297794_1_13520	g__Blautia	bacitracin__bacA
H1.6	k87_310064_1_686	g__Blautia	unclassified__truncated putative response regulator ArlR
H1.6	k87_405570_1_966	g__Blautia	vancomycin__vanS
H1.6	k87_652669_1_2053	g__Blautia	vancomycin__vanR
H1.6	k87_680767_1_1147	g__Blautia	vancomycin__vanR
H1.7	k87_178697_1_1230	g__Blautia	vancomycin__vanR
H1.7	k87_211290_1_3099	g__Blautia	bacitracin__bacA
H1.7	k87_236977_1_3017	g__Blautia	vancomycin__vanR
H1.7	k87_236977_1_3017	g__Blautia	vancomycin__vanS
H1.7	k87_461991_1_9375	g__Blautia	bacitracin__bacA
H1.7	k87_695998_1_73049	g__Blautia	bacitracin__bacA
H1.7	k87_947102_1_3963	g__Blautia	vancomycin__vanS
H1.7	k87_947102_1_3963	g__Blautia	vancomycin__vanR
H1.8	k87_125607_1_12190	g__Blautia	bacitracin__bacA
H1.8	k87_217308_1_54086	g__Blautia	bacitracin__bacA
H1.8	k87_243385_1_782	g__Blautia	vancomycin__vanS
H1.8	k87_309821_1_666	g__Blautia	bacitracin__bacA
H1.8	k87_348656_1_73043	g__Blautia	bacitracin__bacA
H1.8	k87_508380_1_6895	g__Blautia	unclassified__truncated putative response regulator ArlR
H1.8	k87_741704_1_4716	g__Blautia	vancomycin__vanS
H1.8	k87_741704_1_4716	g__Blautia	vancomycin__vanR
H1.9	k87_225834_1_17794	g__Blautia	vancomycin__vanS
H1.9	k87_587252_1_1901	g__Blautia	macrolide-lincosamide-streptogramin__lsa
H1.9	k87_605741_1_633	g__Blautia	vancomycin__vanS
H1.9	k87_992307_1_2433	g__Blautia	vancomycin__vanR
H1.9	k87_992307_1_2433	g__Blautia	vancomycin__vanD
H1.9	k87_1151223_1_734	g__Blautia	vancomycin__vanS
H1.9	k87_1253867_1_1589	g__Blautia	vancomycin__vanR
H2.1	k87_58134_1_48819	g__Blautia	bacitracin__bacA
H2.1	k87_61236_1_794	g__Blautia	vancomycin__vanS
H2.1	k87_103262_1_131755	g__Blautia	vancomycin__vanR
H2.1	k87_175467_1_2768	g__Blautia	vancomycin__vanS
H2.1	k87_255325_1_904	g__Blautia	bacitracin__bacA
H2.1	k87_266533_1_34259	g__Blautia	tetracycline__tet32
H2.1	k87_304879_1_4971	g__Blautia	vancomycin__vanS
H2.1	k87_304879_1_4971	g__Blautia	vancomycin__vanR
H2.1	k87_320343_1_781	g__Blautia	vancomycin__vanS
H2.1	k87_320445_1_702	g__Blautia	vancomycin__vanS
H2.10	k87_31855_1_6393	g__Blautia	bacitracin__bacA
H2.10	k87_69175_1_1643	g__Blautia	vancomycin__vanS
H2.10	k87_182803_1_4097	g__Blautia	vancomycin__vanS
H2.10	k87_239972_1_530	g__Blautia	vancomycin__vanU
H2.10	k87_249943_1_2420	g__Blautia	vancomycin__vanR
H2.10	k87_250740_1_19011	g__Blautia	bacitracin__bacA
H2.10	k87_316875_1_522	g__Blautia	vancomycin__vanS
H2.10	k87_545604_1_712	g__Blautia	vancomycin__vanS
H2.10	k87_550392_1_902	g__Blautia	bacitracin__bacA
H2.10	k87_667216_1_2256	g__Blautia	tetracycline__tet32
H2.2	k87_17098_1_641	g__Blautia	vancomycin__vanR
H2.2	k87_22908_1_629	g__Blautia	bacitracin__bacA
H2.2	k87_23115_1_2579	g__Blautia	unclassified__truncated putative response regulator ArlR
H2.2	k87_25780_1_2373	g__Blautia	vancomycin__vanS
H2.2	k87_65239_1_120133	g__Blautia	bacitracin__bacA
H2.2	k87_102693_1_617	g__Blautia	vancomycin__vanS
H2.2	k87_275621_1_7328	g__Blautia	vancomycin__vanY
H2.2	k87_299250_1_50537	g__Blautia	bacitracin__bacA
H2.2	k87_299874_1_571	g__Blautia	vancomycin__vanS
H2.2	k87_304819_1_531	g__Blautia	vancomycin__vanR
[truncated: 5,793 more rows]
